# Supplementary material for: Exploration of glassy state in Prussian blue analogues
Source: Nat Commun. 2022 Jul 12;13:4023. doi: 10.1038/s41467-022-31658-w (PMC9276687; doi:10.1038/s41467-022-31658-w)
Supplement: Supplementary file 2 — Source Data [file 41467_2022_31658_MOESM2_ESM.xlsx]

## Sheet: Figure 2a, Sup. Fig. 2
2theta	Cu[Fe]2/3		2theta	Cu[Fe]2/3-g		2theta	Cu[Fe]2/3-c
1	3807		1	27972		1	4584
1.02	3923		1.1	29415		1.02	4946
1.04	4033		1.2	32029		1.04	5201
1.06	4270		1.3	34186		1.06	5754
1.08	4239		1.4	37601		1.08	6180
1.1	4625		1.5	42011		1.1	6914
1.12	4833		1.6	47559		1.12	7587
1.14	5148		1.7	55711		1.14	8212
1.16	4985		1.8	68330		1.16	8352
1.18	4750		1.9	87416		1.18	8315
1.2	4730		2	119438		1.2	7973
1.22	4777		2.1	162536		1.22	7870
1.24	4633		2.2	217311		1.24	7648
1.26	4583		2.3	284564		1.26	7263
1.28	4576		2.4	311612		1.28	6991
1.3	4584		2.5	321768		1.3	6848
1.32	4562		2.6	316648		1.32	6593
1.34	4492		2.7	295298		1.34	6499
1.36	4404		2.8	270482		1.36	6355
1.38	4459		2.9	248691		1.38	6288
1.4	4398		3	226112		1.4	6141
1.42	4421		3.1	204960		1.42	6017
1.44	4309		3.2	192314		1.44	6373
1.46	4524		3.3	172136		1.46	6175
1.48	4456		3.4	150791		1.48	6425
1.5	4509		3.5	134178		1.5	6248
1.52	4515		3.6	118834		1.52	6356
1.54	4485		3.7	109808		1.54	6230
1.56	4441		3.8	105104		1.56	6379
1.58	4546		3.9	102707		1.58	6574
1.6	4525		4	102460		1.6	6657
1.62	4470		4.1	103855		1.62	6715
1.64	4425		4.2	108205		1.64	6707
1.66	4420		4.3	114764		1.66	6450
1.68	4222		4.4	123077		1.68	6414
1.7	4143		4.5	135913		1.7	6341
1.72	4172		4.6	152489		1.72	6348
1.74	3944		4.7	160073		1.74	6247
1.76	3953		4.8	167517		1.76	5992
1.78	3844		4.9	173803		1.78	5846
1.8	3846		5	173805		1.8	5910
1.82	3779		5.1	171185		1.82	5969
1.84	3732		5.2	160744		1.84	5867
1.86	3689		5.3	149213		1.86	5958
1.88	3555		5.4	139035		1.88	6193
1.9	3698		5.5	131221		1.9	6307
1.92	3985		5.6	124579		1.92	6960
1.94	5479		5.7	118827		1.94	9519
1.96	9679		5.8	114059		1.96	16884
1.98	16657		5.9	109667		1.98	30181
2	15741		6	107345		2	41571
2.02	6030		6.1	105789		2.02	25812
2.04	4276		6.2	103945		2.04	10582
2.06	4196		6.3	103109		2.06	7929
2.08	4000		6.4	102681		2.08	6982
2.1	4154		6.5	102572		2.1	6975
2.12	4243		6.6	103047		2.12	7288
2.14	4582		6.7	104135		2.14	7456
2.16	4866		6.8	107342		2.16	7979
2.18	5516		6.9	111197		2.18	8880
2.2	6525		7	114424		2.2	10345
2.22	10041		7.1	119212		2.22	13156
2.24	25331		7.2	124608		2.24	22109
2.26	72991		7.3	128708		2.26	50259
2.28	170397		7.4	128622		2.28	114394
2.3	239333		7.5	125642		2.3	216364
2.32	97232		7.6	121963		2.32	215955
2.34	16621		7.7	117160		2.34	66072
2.36	9532		7.8	111789		2.36	25605
2.38	7580		7.9	107704		2.38	16007
2.4	6750		8	103680		2.4	12898
2.42	6350		8.1	100194		2.42	11590
2.44	6335		8.2	97353		2.44	11647
2.46	6269		8.3	96246		2.46	12524
2.48	6076		8.4	94274		2.48	12657
2.5	6301		8.5	92234		2.5	10722
2.52	6359		8.6	91225		2.52	10642
2.54	6509		8.7	88663		2.54	10596
2.56	6636		8.8	86494		2.56	10826
2.58	6750		8.9	84074		2.58	10987
2.6	6718		9	82761		2.6	10874
2.62	6612					2.62	10643
2.64	6444					2.64	10736
2.66	6242					2.66	10928
2.68	6406					2.68	10812
2.7	6050					2.7	10866
2.72	6111					2.72	11071
2.74	6073					2.74	10730
2.76	5921					2.76	10605
2.78	5613					2.78	10728
2.8	5725					2.8	10568
2.82	5478					2.82	10396
2.84	5354					2.84	10476
2.86	5250					2.86	10109
2.88	5142					2.88	9979
2.9	4884					2.9	10052
2.92	4818					2.92	11139
2.94	4830					2.94	13273
2.96	4842					2.96	17994
2.98	4722					2.98	21079
3	4715					3	13654
3.02	4716					3.02	10140
3.04	4695					3.04	9715
3.06	4739					3.06	9746
3.08	4788					3.08	10020
3.1	4981					3.1	10497
3.12	5099					3.12	10941
3.14	5841					3.14	11902
3.16	6526					3.16	12918
3.18	10585					3.18	16019
3.2	23743					3.2	24054
3.22	52660					3.22	45893
3.24	95023					3.24	95228
3.26	93721					3.26	157568
3.28	35425					3.28	147891
3.3	10808					3.3	61297
3.32	7054					3.32	24148
3.34	6129					3.34	16065
3.36	5695					3.36	13413
3.38	5535					3.38	12152
3.4	5369					3.4	11752
3.42	5394					3.42	11517
3.44	5550					3.44	11594
3.46	5554					3.46	11955
3.48	5546					3.48	12060
3.5	5492					3.5	11769
3.52	5472					3.52	11888
3.54	5376					3.54	11900
3.56	5401					3.56	12090
3.58	5318					3.58	12196
3.6	5329					3.6	12439
3.62	5400					3.62	12232
3.64	5216					3.64	11484
3.66	4894					3.66	11318
3.68	5100					3.68	11205
3.7	4828					3.7	10835
3.72	4854					3.72	11042
3.74	5080					3.74	11141
3.76	6021					3.76	12083
3.78	8138					3.78	14612
3.8	11204					3.8	19877
3.82	11607					3.82	28486
3.84	7448					3.84	34449
3.86	4789					3.86	24618
3.88	4498					3.88	13718
3.9	4282					3.9	10989
3.92	4263					3.92	10535
3.94	4295					3.94	10168
3.96	4153					3.96	10110
3.98	4286					3.98	9987
4	4139					4	10000
4.02	4113					4.02	9764
4.04	4167					4.04	9785
4.06	4013					4.06	10338
4.08	4228					4.08	10287
4.1	4154					4.1	10184
4.12	4067					4.12	10373
4.14	4132					4.14	10335
4.16	4078					4.16	10216
4.18	4109					4.18	10413
4.2	3987					4.2	10392
4.22	4045					4.22	10689
4.24	4127					4.24	11358
4.26	3975					4.26	11930
4.28	4022					4.28	11971
4.3	4022					4.3	11461
4.32	4181					4.32	10760
4.34	3943					4.34	10251
4.36	3945					4.36	9937
4.38	3990					4.38	9635
4.4	4204					4.4	9654
4.42	4155					4.42	9845
4.44	4374					4.44	10215
4.46	4387					4.46	10673
4.48	4646					4.48	11542
4.5	5208					4.5	12725
4.52	7178					4.52	13222
4.54	13928					4.54	15276
4.56	28888					4.56	23580
4.58	53620					4.58	41206
4.6	68771					4.6	71075
4.62	44658					4.62	99587
4.64	13893					4.64	82842
4.66	7511					4.66	39918
4.68	6064					4.68	19908
4.7	5741					4.7	15069
4.72	5410					4.72	13242
4.74	5262					4.74	12535
4.76	5268					4.76	12035
4.78	5277					4.78	11839
4.8	5192					4.8	11598
4.82	5321					4.82	11559
4.84	5243					4.84	11519
4.86	5153					4.86	11232
4.88	5247					4.88	10860
4.9	5115					4.9	10756
4.92	5206					4.92	11018
4.94	5200					4.94	11588
4.96	5371					4.96	11954
4.98	5809					4.98	12133
5	6463					5	12782
5.02	6637					5.02	14179
5.04	6886					5.04	14514
5.06	8121					5.06	13839
5.08	13774					5.08	13352
5.1	25916					5.1	16652
5.12	45104					5.12	25489
5.14	58002					5.14	40980
5.16	43294					5.16	58574
5.18	18624					5.18	57616
5.2	8028					5.2	36706
5.22	5527					5.22	18994
5.24	4974					5.24	13115
5.26	4668					5.26	11287
5.28	4401					5.28	10190
5.3	4299					5.3	9502
5.32	4070					5.32	8846
5.34	4127					5.34	8448
5.36	3941					5.36	8659
5.38	3965					5.38	8572
5.4	3980					5.4	8631
5.42	3980					5.42	8811
5.44	3918					5.44	8632
5.46	3950					5.46	8173
5.48	4053					5.48	8128
5.5	4124					5.5	8286
5.52	4215					5.52	8512
5.54	4796					5.54	8738
5.56	5917					5.56	9366
5.58	9012					5.58	10939
5.6	14628					5.6	14942
5.62	21171					5.62	22310
5.64	21763					5.64	33533
5.66	14952					5.66	41863
5.68	8281					5.68	36931
5.7	5464					5.7	24001
5.72	4568					5.72	14726
5.74	4224					5.74	11309
5.76	4275					5.76	10063
5.78	4216					5.78	9404
5.8	4082					5.8	9079
5.82	4174					5.82	8984
5.84	4156					5.84	8810
5.86	4090					5.86	8601
5.88	4113					5.88	8774
5.9	4323					5.9	8781
5.92	4686					5.92	9218
5.94	5420					5.94	10172
5.96	6559					5.96	11297
5.98	6868					5.98	13181
6	5763					6	15032
6.02	4624					6.02	14293
6.04	4049					6.04	11754
6.06	3940					6.06	9286
6.08	3882					6.08	8357
6.1	3843					6.1	7969
6.12	3883					6.12	7976
6.14	3857					6.14	7855
6.16	3931					6.16	7759
6.18	3883					6.18	7826
6.2	3930					6.2	8053
6.22	4045					6.22	8015
6.24	3916					6.24	8173
6.26	3960					6.26	8675
6.28	3864					6.28	8695
6.3	4018					6.3	8729
6.32	4006					6.32	8470
6.34	4103					6.34	8478
6.36	4129					6.36	8285
6.38	4289					6.38	8442
6.4	4577					6.4	8974
6.42	5706					6.42	9713
6.44	8095					6.44	10420
6.46	12628					6.46	12245
6.48	18642					6.48	16161
6.5	22831					6.5	22152
6.52	20534					6.52	29998
6.54	13723					6.54	34052
6.56	7749					6.56	30272
6.58	5502					6.58	21185
6.6	4606					6.6	14726
6.62	4490					6.62	11242
6.64	4366					6.64	9988
6.66	4296					6.66	9276
6.68	4402					6.68	9065
6.7	4402					6.7	9005
6.72	4506					6.72	9115
6.74	4820					6.74	9333
6.76	5615					6.76	10213
6.78	6672					6.78	11141
6.8	7775					6.8	13303
6.82	8694					6.82	15407
6.84	10952					6.84	17164
6.86	15889					6.86	17370
6.88	22849					6.88	19024
6.9	25498					6.9	23715
6.92	20813					6.92	30202
6.94	13250					6.94	33010
6.96	7680					6.96	28107
6.98	6009					6.98	19726
7	5389					7	13803
7.02	5138					7.02	11455
7.04	5227					7.04	10605
7.06	5042					7.06	10202
7.08	5030					7.08	10020
7.1	5065					7.1	9773
7.12	5182					7.12	9993
7.14	5195					7.14	10174
7.16	5481					7.16	10298
7.18	6093					7.18	10707
7.2	7776					7.2	11230
7.22	11198					7.22	12132
7.24	16504					7.24	14031
7.26	22242					7.26	18575
7.28	22902					7.28	25842
7.3	17948					7.3	33251
7.32	11197					7.32	34640
7.34	6911					7.34	28718
7.36	5544					7.36	20060
7.38	5051					7.38	13734
7.4	4929					7.4	11171
7.42	4706					7.42	10225
7.44	4604					7.44	9836
7.46	4662					7.46	9526
7.48	4651					7.48	9235
7.5	4749					7.5	9342
7.52	4907					7.52	9276
7.54	5301					7.54	9593
7.56	5728					7.56	10139
7.58	6777					7.58	10694
7.6	8333					7.6	11237
7.62	9740					7.62	12471
7.64	9368					7.64	13867
7.66	7648					7.66	14985
7.68	5983					7.68	15077
7.7	4797					7.7	13548
7.72	4503					7.72	11643
7.74	4433					7.74	10098
7.76	4220					7.76	9513
7.78	4338					7.78	9400
7.8	4278					7.8	9672
7.82	4344					7.82	9530
7.84	4277					7.84	9334
7.86	4509					7.86	9353
7.88	4737					7.88	9151
7.9	5237					7.9	9495
7.92	5868					7.92	9851
7.94	6656					7.94	10102
7.96	7580					7.96	11169
7.98	7308					7.98	12306
8	6405					8	13161
8.02	5595					8.02	13164
8.04	4929					8.04	12015
8.06	4666					8.06	10341
8.08	4525					8.08	9361
8.1	4536					8.1	8853
8.12	4512					8.12	8609
8.14	4708					8.14	8637
8.16	4859					8.16	8647
8.18	5143					8.18	8857
8.2	6032					8.2	9224
8.22	7056					8.22	9728
8.24	9192					8.24	10563
8.26	12102					8.26	11820
8.28	14280					8.28	13394
8.3	14561					8.3	16056
8.32	12433					8.32	18485
8.34	9262					8.34	19701
8.36	6647					8.36	18131
8.38	5364					8.38	15201
8.4	4853					8.4	12359
8.42	4741					8.42	10447
8.44	4782					8.44	9450
8.46	4735					8.46	8833
8.48	4807					8.48	9000
8.5	5209					8.5	9154
8.52	5747					8.52	9030
8.54	7408					8.54	9505
8.56	9831					8.56	10175
8.58	13002					8.58	11897
8.6	14902					8.6	14631
8.62	14033					8.62	18454
8.64	11367					8.64	22046
8.66	8374					8.66	22797
8.68	6057					8.68	20166
8.7	4974					8.7	16452
8.72	4374					8.72	12658
8.74	4305					8.74	10237
8.76	4182					8.76	9426
8.78	4077					8.78	9078
8.8	4337					8.8	8715
8.82	4335					8.82	8990
8.84	4320					8.84	8947
8.86	4233					8.86	9070
8.88	4070					8.88	9184
8.9	3767					8.9	9210
8.92	3870					8.92	8733
8.94	3881					8.94	8441
8.96	3776					8.96	8117
8.98	3764					8.98	7857
9	3794					9	7645

## Sheet: Figure 2b
Temperature / °C	DSC		Temperature / °C	DSC
-97.978	-0.07819		-66.853	-0.29739
-91.345	-0.27527		-58.835	-0.30686
-83.258	-0.3908		-50.908	-0.31564
-75.006	-0.43793		-43.043	-0.32443
-66.864	-0.45893		-35.223	-0.33205
-58.844	-0.4731		-27.438	-0.33996
-50.911	-0.48603		-19.689	-0.34757
-43.043	-0.49895		-11.965	-0.3541
-35.224	-0.51136		-4.268	-0.36031
-27.442	-0.52406		3.407	-0.36596
-19.694	-0.53663		11.066	-0.37532
-11.967	-0.54884		18.709	-0.38217
-4.268	-0.55997		26.343	-0.38808
3.405	-0.57126		33.957	-0.39284
11.066	-0.58419		41.553	-0.39842
18.712	-0.59525		49.136	-0.40439
26.341	-0.60563		56.706	-0.41204
33.954	-0.61661		64.27	-0.42041
41.549	-0.62735		71.824	-0.4304
49.132	-0.6388		79.374	-0.43723
56.705	-0.65211		86.919	-0.43042
64.269	-0.66655		94.458	-0.39438
71.825	-0.68346		101.991	-0.33317
79.374	-0.70196		109.521	-0.27085
86.918	-0.71984		117.045	-0.22818
94.456	-0.71776		124.569	-0.19802
101.991	-0.65779		132.09	-0.16659
109.52	-0.51553		139.606	-0.13136
117.048	-0.22254		147.121	-0.0916
124.576	0.13555		154.633	-0.05221
132.101	0.60429
139.625	1.21679
147.147	2.21473
154.675	4.59138
162.153	3.19394

## Sheet: Figure 2c
r	Cu[Fe]2/3	Cu[Fe]2/3-g	Cu[Fe]2/3-c
1	-1.44124	-1.1316	-1.06498
1.01	-1.39881	-1.10038	-1.0433
1.02	-1.35496	-1.06407	-1.01881
1.03	-1.31117	-1.02308	-0.99217
1.04	-1.26877	-0.97781	-0.96398
1.05	-1.22883	-0.9287	-0.93477
1.06	-1.19215	-0.87616	-0.905
1.07	-1.15924	-0.82064	-0.87502
1.08	-1.13032	-0.76261	-0.84506
1.09	-1.10534	-0.70252	-0.81531
1.1	-1.08401	-0.64089	-0.78583
1.11	-1.06588	-0.57827	-0.75666
1.12	-1.05035	-0.51525	-0.72781
1.13	-1.03678	-0.4525	-0.69927
1.14	-1.02453	-0.39072	-0.67107
1.15	-1.01306	-0.33071	-0.64332
1.16	-1.00196	-0.27332	-0.6162
1.17	-0.99104	-0.21946	-0.59002
1.18	-0.98033	-0.17011	-0.56521
1.19	-0.97011	-0.12626	-0.54234
1.2	-0.96094	-0.08892	-0.52211
1.21	-0.95361	-0.05909	-0.50535
1.22	-0.94915	-0.03771	-0.49297
1.23	-0.94871	-0.02565	-0.48598
1.24	-0.95355	-0.02368	-0.48539
1.25	-0.96495	-0.0324	-0.49219
1.26	-0.9841	-0.05226	-0.50729
1.27	-1.01204	-0.08347	-0.5315
1.28	-1.04956	-0.12604	-0.56541
1.29	-1.0971	-0.1797	-0.60941
1.3	-1.15474	-0.24393	-0.66358
1.31	-1.2221	-0.31796	-0.72773
1.32	-1.29832	-0.40074	-0.80131
1.33	-1.38209	-0.49101	-0.88345
1.34	-1.47163	-0.5873	-0.97293
1.35	-1.56473	-0.68794	-1.06823
1.36	-1.65888	-0.79115	-1.16756
1.37	-1.75126	-0.8951	-1.26892
1.38	-1.83896	-0.9979	-1.37013
1.39	-1.919	-1.09773	-1.46894
1.4	-1.98854	-1.19284	-1.5631
1.41	-2.04493	-1.28168	-1.65044
1.42	-2.08592	-1.36288	-1.72898
1.43	-2.10971	-1.43533	-1.79696
1.44	-2.11507	-1.49823	-1.85297
1.45	-2.10142	-1.55109	-1.89595
1.46	-2.06886	-1.59375	-1.92529
1.47	-2.01821	-1.62638	-1.94084
1.48	-1.95099	-1.64948	-1.9429
1.49	-1.86934	-1.66384	-1.93222
1.5	-1.77599	-1.67046	-1.90996
1.51	-1.67413	-1.67056	-1.87765
1.52	-1.56726	-1.66547	-1.83711
1.53	-1.45908	-1.65656	-1.79036
1.54	-1.35326	-1.64518	-1.73951
1.55	-1.25334	-1.63254	-1.68668
1.56	-1.16251	-1.61968	-1.63387
1.57	-1.08346	-1.60735	-1.58285
1.58	-1.01823	-1.59598	-1.53507
1.59	-0.96811	-1.58558	-1.49157
1.6	-0.9335	-1.57576	-1.4529
1.61	-0.9139	-1.56568	-1.41905
1.62	-0.90787	-1.55401	-1.38948
1.63	-0.91302	-1.53903	-1.36304
1.64	-0.92611	-1.5186	-1.33804
1.65	-0.94314	-1.49025	-1.31229
1.66	-0.95944	-1.45127	-1.28318
1.67	-0.96989	-1.39877	-1.24773
1.68	-0.96906	-1.32982	-1.20278
1.69	-0.95146	-1.24157	-1.14507
1.7	-0.91172	-1.13136	-1.07139
1.71	-0.84483	-0.99685	-0.97872
1.72	-0.74634	-0.83616	-0.86441
1.73	-0.61257	-0.64797	-0.72628
1.74	-0.44076	-0.43161	-0.56274
1.75	-0.22926	-0.18718	-0.37294
1.76	0.0224	0.08443	-0.15681
1.77	0.31343	0.38147	0.08486
1.78	0.64174	0.70136	0.35043
1.79	1.00397	1.04065	0.63734
1.8	1.39555	1.39515	0.94222
1.81	1.8108	1.75994	1.26094
1.82	2.24307	2.12949	1.58867
1.83	2.68492	2.49782	1.92003
1.84	3.12833	2.85863	2.24925
1.85	3.56489	3.20543	2.5703
1.86	3.9861	3.53177	2.87705
1.87	4.38355	3.8314	3.16351
1.88	4.7492	4.0984	3.42393
1.89	5.07559	4.32742	3.65302
1.9	5.35605	4.51379	3.84607
1.91	5.5849	4.65367	3.99912
1.92	5.75756	4.74414	4.10904
1.93	5.87072	4.78333	4.17364
1.94	5.92239	4.77041	4.19171
1.95	5.91194	4.70569	4.16305
1.96	5.8401	4.59052	4.08848
1.97	5.70889	4.4273	3.96977
1.98	5.52161	4.21942	3.80961
1.99	5.28262	3.9711	3.61149
2	4.99729	3.68729	3.3796
2.01	4.67176	3.37356	3.11871
2.02	4.31281	3.03587	2.83399
2.03	3.92761	2.68045	2.53088
2.04	3.52355	2.31361	2.21493
2.05	3.10803	1.94159	1.89166
2.06	2.68824	1.57038	1.5664
2.07	2.27105	1.20555	1.24418
2.08	1.86275	0.8522	0.92956
2.09	1.46899	0.51478	0.62662
2.1	1.09467	0.19704	0.33882
2.11	0.74379	-0.09803	0.06896
2.12	0.41948	-0.36821	-0.18081
2.13	0.12392	-0.61208	-0.40903
2.14	-0.1416	-0.82897	-0.61491
2.15	-0.37668	-1.01891	-0.79826
2.16	-0.58174	-1.18261	-0.95948
2.17	-0.75793	-1.3213	-1.09945
2.18	-0.90703	-1.43671	-1.21947
2.19	-1.03133	-1.5309	-1.32117
2.2	-1.13352	-1.60621	-1.40641
2.21	-1.21656	-1.66512	-1.47721
2.22	-1.28355	-1.71015	-1.53563
2.23	-1.33762	-1.7438	-1.58374
2.24	-1.38181	-1.76844	-1.6235
2.25	-1.41897	-1.78625	-1.65675
2.26	-1.45169	-1.79915	-1.68509
2.27	-1.48222	-1.80882	-1.70993
2.28	-1.51244	-1.81662	-1.73243
2.29	-1.54381	-1.8236	-1.75347
2.3	-1.57737	-1.83053	-1.7737
2.31	-1.61377	-1.83788	-1.79351
2.32	-1.65324	-1.84591	-1.81309
2.33	-1.69566	-1.85462	-1.83243
2.34	-1.74061	-1.86386	-1.85137
2.35	-1.78742	-1.87335	-1.86964
2.36	-1.8352	-1.88271	-1.88686
2.37	-1.88297	-1.89151	-1.90262
2.38	-1.92963	-1.89929	-1.91648
2.39	-1.97411	-1.90563	-1.92803
2.4	-2.01535	-1.91011	-1.93686
2.41	-2.05238	-1.91238	-1.94263
2.42	-2.08436	-1.91215	-1.94504
2.43	-2.11059	-1.90918	-1.94386
2.44	-2.13054	-1.90332	-1.93893
2.45	-2.14385	-1.89445	-1.93016
2.46	-2.15035	-1.88253	-1.91748
2.47	-2.15001	-1.86755	-1.90091
2.48	-2.14299	-1.84954	-1.88047
2.49	-2.12953	-1.82858	-1.85625
2.5	-2.11003	-1.80475	-1.82833
2.51	-2.08496	-1.77817	-1.79683
2.52	-2.05485	-1.74897	-1.76188
2.53	-2.02028	-1.71734	-1.72365
2.54	-1.98184	-1.68347	-1.68229
2.55	-1.94015	-1.64759	-1.63802
2.56	-1.89581	-1.61	-1.59108
2.57	-1.84944	-1.57104	-1.54177
2.58	-1.8016	-1.5311	-1.49041
2.59	-1.75289	-1.49065	-1.43744
2.6	-1.70387	-1.45021	-1.38332
2.61	-1.6551	-1.41037	-1.32861
2.62	-1.60715	-1.37173	-1.27393
2.63	-1.56058	-1.33494	-1.21997
2.64	-1.51597	-1.30065	-1.16748
2.65	-1.47387	-1.26947	-1.11721
2.66	-1.43485	-1.24198	-1.06996
2.67	-1.39944	-1.21865	-1.02648
2.68	-1.36815	-1.19981	-0.98748
2.69	-1.3414	-1.18565	-0.95359
2.7	-1.31955	-1.17615	-0.9253
2.71	-1.30282	-1.17108	-0.90293
2.72	-1.29129	-1.16993	-0.88661
2.73	-1.28487	-1.17198	-0.87623
2.74	-1.28324	-1.17622	-0.87144
2.75	-1.28584	-1.18138	-0.87161
2.76	-1.29187	-1.18599	-0.87582
2.77	-1.30027	-1.18835	-0.88289
2.78	-1.30969	-1.18663	-0.89137
2.79	-1.31853	-1.17887	-0.89959
2.8	-1.32497	-1.1631	-0.90568
2.81	-1.32696	-1.13738	-0.90765
2.82	-1.32232	-1.09987	-0.90339
2.83	-1.30877	-1.04891	-0.89084
2.84	-1.28401	-0.98311	-0.86796
2.85	-1.24579	-0.90143	-0.83289
2.86	-1.19199	-0.80318	-0.78397
2.87	-1.12072	-0.68814	-0.71987
2.88	-1.0304	-0.55659	-0.63962
2.89	-0.91984	-0.40929	-0.54269
2.9	-0.78832	-0.24752	-0.42902
2.91	-0.63565	-0.07308	-0.29909
2.92	-0.46222	0.11177	-0.1539
2.93	-0.26904	0.30433	0.005
2.94	-0.05774	0.50155	0.17555
2.95	0.16941	0.70006	0.35519
2.96	0.40957	0.89632	0.54097
2.97	0.65933	1.08664	0.72955
2.98	0.91479	1.26737	0.91736
2.99	1.1717	1.43493	1.10063
3	1.42547	1.58594	1.27556
3.01	1.67137	1.71734	1.43838
3.02	1.90461	1.82642	1.58551
3.03	2.12049	1.91097	1.71363
3.04	2.31454	1.96927	1.81982
3.05	2.48261	2.00018	1.90161
3.06	2.62104	2.00316	1.95709
3.07	2.72675	1.97826	1.98499
3.08	2.7973	1.92614	1.98465
3.09	2.83103	1.84801	1.95611
3.1	2.82706	1.74563	1.90009
3.11	2.78534	1.62119	1.81795
3.12	2.70663	1.4773	1.71164
3.13	2.59254	1.31689	1.58368
3.14	2.44539	1.14309	1.43704
3.15	2.26823	0.9592	1.27506
3.16	2.06471	0.76855	1.10136
3.17	1.83899	0.57445	0.91969
3.18	1.59563	0.38009	0.73388
3.19	1.33942	0.18845	0.54766
3.2	1.07531	0.0023	0.36462
3.21	0.80826	-0.17595	0.18806
3.22	0.54307	-0.34418	0.02096
3.23	0.28434	-0.50066	-0.13415
3.24	0.03627	-0.64406	-0.27518
3.25	-0.19735	-0.7734	-0.40056
3.26	-0.41328	-0.88809	-0.50921
3.27	-0.60886	-0.98788	-0.60058
3.28	-0.78204	-1.07284	-0.67461
3.29	-0.93142	-1.14334	-0.73166
3.3	-1.05625	-1.19997	-0.77253
3.31	-1.15639	-1.24353	-0.79833
3.32	-1.23227	-1.27498	-0.81045
3.33	-1.28488	-1.29536	-0.81048
3.34	-1.31563	-1.30581	-0.80011
3.35	-1.32637	-1.30748	-0.7811
3.36	-1.31921	-1.30151	-0.75517
3.37	-1.29652	-1.28903	-0.72397
3.38	-1.26077	-1.27109	-0.68899
3.39	-1.21451	-1.24867	-0.65158
3.4	-1.16025	-1.22267	-0.61284
3.41	-1.10042	-1.19388	-0.57369
3.42	-1.03727	-1.16303	-0.53479
3.43	-0.97286	-1.13073	-0.4966
3.44	-0.909	-1.09752	-0.45936
3.45	-0.84721	-1.06385	-0.42316
3.46	-0.78875	-1.03011	-0.38793
3.47	-0.73457	-0.99663	-0.35349
3.48	-0.68533	-0.9637	-0.3196
3.49	-0.64144	-0.93156	-0.286
3.5	-0.60304	-0.90043	-0.25244
3.51	-0.57009	-0.8705	-0.21871
3.52	-0.54236	-0.84194	-0.18469
3.53	-0.51946	-0.81491	-0.15034
3.54	-0.50094	-0.78957	-0.11575
3.55	-0.48625	-0.76603	-0.0811
3.56	-0.47484	-0.74443	-0.0467
3.57	-0.46615	-0.72487	-0.01298
3.58	-0.45968	-0.70743	0.01957
3.59	-0.45496	-0.69218	0.05038
3.6	-0.45162	-0.67917	0.07883
3.61	-0.44936	-0.6684	0.10432
3.62	-0.44797	-0.65988	0.12623
3.63	-0.44734	-0.65356	0.14402
3.64	-0.44745	-0.64938	0.15721
3.65	-0.44835	-0.64725	0.16543
3.66	-0.45017	-0.64705	0.16844
3.67	-0.45306	-0.64864	0.16611
3.68	-0.45725	-0.65187	0.15848
3.69	-0.46294	-0.65657	0.14571
3.7	-0.47037	-0.66257	0.12812
3.71	-0.47974	-0.66969	0.10616
3.72	-0.49123	-0.67775	0.08038
3.73	-0.50498	-0.68657	0.05143
3.74	-0.5211	-0.696	0.02003
3.75	-0.53961	-0.70589	-0.01304
3.76	-0.56051	-0.7161	-0.047
3.77	-0.58371	-0.72654	-0.08107
3.78	-0.60909	-0.7371	-0.11451
3.79	-0.63646	-0.74772	-0.14664
3.8	-0.66562	-0.75835	-0.17684
3.81	-0.69629	-0.76898	-0.20461
3.82	-0.7282	-0.77957	-0.22952
3.83	-0.76104	-0.79016	-0.2513
3.84	-0.79451	-0.80075	-0.26974
3.85	-0.8283	-0.81139	-0.28479
3.86	-0.86212	-0.82211	-0.29648
3.87	-0.89568	-0.83296	-0.30497
3.88	-0.92872	-0.84399	-0.31046
3.89	-0.96103	-0.85524	-0.31327
3.9	-0.9924	-0.86676	-0.31376
3.91	-1.02267	-0.87856	-0.31233
3.92	-1.0517	-0.89067	-0.3094
3.93	-1.0794	-0.9031	-0.30542
3.94	-1.10571	-0.91585	-0.30083
3.95	-1.1306	-0.92888	-0.29604
3.96	-1.15406	-0.94216	-0.29145
3.97	-1.17613	-0.95565	-0.28743
3.98	-1.19685	-0.96926	-0.28428
3.99	-1.21632	-0.98292	-0.28227
4	-1.23462	-0.99653	-0.28163
4.01	-1.25188	-1.01001	-0.28252
4.02	-1.26822	-1.02324	-0.28505
4.03	-1.28381	-1.03612	-0.28929
4.04	-1.2988	-1.04856	-0.29525
4.05	-1.31337	-1.06046	-0.3029
4.06	-1.32767	-1.07175	-0.31218
4.07	-1.34189	-1.08237	-0.32297
4.08	-1.35619	-1.09229	-0.33515
4.09	-1.37074	-1.1015	-0.34854
4.1	-1.38567	-1.11002	-0.36297
4.11	-1.4011	-1.1179	-0.37824
4.12	-1.41713	-1.12523	-0.39415
4.13	-1.43382	-1.13213	-0.41052
4.14	-1.4512	-1.13876	-0.42714
4.15	-1.46924	-1.14527	-0.44386
4.16	-1.48789	-1.15189	-0.46053
4.17	-1.50706	-1.15883	-0.47704
4.18	-1.52659	-1.16633	-0.49333
4.19	-1.5463	-1.17461	-0.50939
4.2	-1.56597	-1.18392	-0.52525
4.21	-1.58537	-1.19446	-0.54101
4.22	-1.60424	-1.20642	-0.55683
4.23	-1.62232	-1.21996	-0.57293
4.24	-1.63935	-1.23519	-0.58959
4.25	-1.65511	-1.25217	-0.60712
4.26	-1.66941	-1.27089	-0.6259
4.27	-1.68211	-1.2913	-0.64633
4.28	-1.69312	-1.31325	-0.66882
4.29	-1.70245	-1.33656	-0.69379
4.3	-1.71017	-1.36095	-0.72164
4.31	-1.71644	-1.3861	-0.75271
4.32	-1.72152	-1.41162	-0.78731
4.33	-1.72574	-1.43707	-0.82565
4.34	-1.72951	-1.46198	-0.86787
4.35	-1.73331	-1.48587	-0.91396
4.36	-1.73767	-1.50822	-0.96383
4.37	-1.74315	-1.52854	-1.01724
4.38	-1.75033	-1.54633	-1.07382
4.39	-1.75977	-1.56116	-1.13308
4.4	-1.77201	-1.5726	-1.1944
4.41	-1.78754	-1.58031	-1.25709
4.42	-1.80675	-1.58402	-1.32035
4.43	-1.82997	-1.5835	-1.38333
4.44	-1.8574	-1.57862	-1.44517
4.45	-1.88912	-1.56933	-1.50501
4.46	-1.9251	-1.55562	-1.56203
4.47	-1.96517	-1.53759	-1.61549
4.48	-2.00905	-1.51536	-1.66475
4.49	-2.05634	-1.4891	-1.70932
4.5	-2.10654	-1.45899	-1.74885
4.51	-2.15909	-1.42524	-1.78317
4.52	-2.21333	-1.38802	-1.8123
4.53	-2.2686	-1.34748	-1.83641
4.54	-2.3242	-1.30371	-1.85588
4.55	-2.37941	-1.25672	-1.87119
4.56	-2.43358	-1.20643	-1.88297
4.57	-2.48603	-1.15268	-1.89193
4.58	-2.53615	-1.09517	-1.8988
4.59	-2.58337	-1.0335	-1.9043
4.6	-2.62712	-0.96715	-1.90907
4.61	-2.6669	-0.8955	-1.91363
4.62	-2.70218	-0.81783	-1.91835
4.63	-2.73242	-0.73336	-1.92332
4.64	-2.75705	-0.64126	-1.92842
4.65	-2.77544	-0.54065	-1.93318
4.66	-2.78685	-0.4307	-1.93686
4.67	-2.79042	-0.31061	-1.93835
4.68	-2.78517	-0.17968	-1.93625
4.69	-2.76996	-0.03733	-1.92887
4.7	-2.74348	0.11687	-1.91426
4.71	-2.70428	0.28311	-1.89028
4.72	-2.65076	0.46138	-1.85465
4.73	-2.58121	0.65139	-1.80505
4.74	-2.49386	0.85258	-1.7392
4.75	-2.38689	1.06407	-1.65496
4.76	-2.25857	1.28471	-1.55039
4.77	-2.10722	1.51301	-1.42392
4.78	-1.93141	1.74723	-1.27437
4.79	-1.72996	1.98533	-1.10105
4.8	-1.50202	2.22505	-0.90385
4.81	-1.24723	2.46394	-0.68326
4.82	-0.96571	2.69937	-0.44044
4.83	-0.65815	2.92864	-0.17717
4.84	-0.32586	3.14898	0.1041
4.85	0.02917	3.35764	0.4003
4.86	0.40431	3.55196	0.70782
4.87	0.79628	3.72942	1.02255
4.88	1.20117	3.88768	1.34
4.89	1.61449	4.02465	1.65542
4.9	2.03129	4.13857	1.96389
4.91	2.44623	4.22799	2.26048
4.92	2.85369	4.29186	2.54035
4.93	3.24793	4.32951	2.79895
4.94	3.62321	4.34069	3.03206
4.95	3.97397	4.32559	3.23599
4.96	4.29495	4.28477	3.40764
4.97	4.58134	4.21922	3.54459
4.98	4.82895	4.13029	3.64517
4.99	5.03429	4.01964	3.70849
5	5.19472	3.88923	3.7345
5.01	5.30846	3.74129	3.72393
5.02	5.37473	3.5782	3.6783
5.03	5.39373	3.40249	3.59982
5.04	5.36661	3.21677	3.49136
5.05	5.29549	3.02367	3.35636
5.06	5.18338	2.82579	3.19868
5.07	5.03407	2.62565	3.02252
5.08	4.85205	2.42563	2.83229
5.09	4.64233	2.22797	2.63248
5.1	4.41037	2.0347	2.42754
5.11	4.16186	1.84765	2.22177
5.12	3.90257	1.66837	2.01924
5.13	3.63825	1.49821	1.82363
5.14	3.37438	1.33824	1.63822
5.15	3.11611	1.18928	1.46582
5.16	2.86813	1.05194	1.3087
5.17	2.6345	0.92657	1.1686
5.18	2.41866	0.81335	1.0467
5.19	2.22331	0.71224	0.94368
5.2	2.0504	0.62306	0.85967
5.21	1.90112	0.54547	0.79438
5.22	1.77593	0.47905	0.74707
5.23	1.67458	0.42325	0.71667
5.24	1.59619	0.37748	0.70182
5.25	1.53932	0.34107	0.70092
5.26	1.50206	0.31335	0.71221
5.27	1.48211	0.2936	0.73384
5.28	1.47693	0.28112	0.76392
5.29	1.48378	0.2752	0.80055
5.3	1.49988	0.27514	0.84188
5.31	1.52248	0.28027	0.88616
5.32	1.54892	0.28994	0.93174
5.33	1.57676	0.30351	0.97708
5.34	1.60378	0.32037	1.02082
5.35	1.62806	0.33996	1.06171
5.36	1.648	0.36171	1.09866
5.37	1.66234	0.38511	1.13074
5.38	1.67018	0.40964	1.15713
5.39	1.67091	0.43485	1.17717
5.4	1.66427	0.46029	1.19033
5.41	1.65026	0.48556	1.19619
5.42	1.62913	0.51026	1.19446
5.43	1.60134	0.53406	1.18498
5.44	1.56753	0.55664	1.16769
5.45	1.52844	0.57771	1.14269
5.46	1.4849	0.59703	1.11018
5.47	1.43781	0.61439	1.07049
5.48	1.38807	0.62962	1.02411
5.49	1.33656	0.64256	0.97165
5.5	1.28415	0.6531	0.91386
5.51	1.23162	0.66117	0.85161
5.52	1.17974	0.66669	0.7859
5.53	1.12916	0.66965	0.71786
5.54	1.08049	0.67002	0.64866
5.55	1.03425	0.66781	0.57958
5.56	0.9909	0.66303	0.51193
5.57	0.95084	0.65574	0.44702
5.58	0.91439	0.64596	0.38614
5.59	0.88184	0.63375	0.33052
5.6	0.85342	0.6192	0.2813
5.61	0.82933	0.60236	0.23949
5.62	0.80971	0.58336	0.20591
5.63	0.79468	0.56228	0.18122
5.64	0.78432	0.53926	0.16586
5.65	0.77868	0.51444	0.16004
5.66	0.77776	0.488	0.16373
5.67	0.78155	0.46013	0.17667
5.68	0.78998	0.43103	0.19835
5.69	0.80295	0.40096	0.22807
5.7	0.82031	0.37017	0.26492
5.71	0.84188	0.33894	0.30784
5.72	0.86743	0.30758	0.35563
5.73	0.8967	0.27638	0.40701
5.74	0.92936	0.24566	0.46064
5.75	0.96508	0.21573	0.5152
5.76	1.00345	0.18688	0.56935
5.77	1.04406	0.15939	0.62188
5.78	1.08644	0.13351	0.67165
5.79	1.1301	0.10944	0.71765
5.8	1.17454	0.08736	0.75905
5.81	1.21919	0.06739	0.79517
5.82	1.26351	0.04957	0.8255
5.83	1.3069	0.03393	0.84971
5.84	1.34877	0.02041	0.86766
5.85	1.3885	0.00889	0.87934
5.86	1.42548	-0.000768415	0.88487
5.87	1.45907	-0.00878	0.88451
5.88	1.48866	-0.01539	0.87858
5.89	1.51361	-0.02087	0.86747
5.9	1.53331	-0.0255	0.85159
5.91	1.54719	-0.02959	0.83136
5.92	1.55468	-0.03342	0.80719
5.93	1.55525	-0.03728	0.77943
5.94	1.54844	-0.04142	0.7484
5.95	1.53382	-0.04605	0.71432
5.96	1.51105	-0.05136	0.67736
5.97	1.47986	-0.05748	0.63762
5.98	1.44006	-0.0645	0.59514
5.99	1.39158	-0.07246	0.54987
6	1.33442	-0.08135	0.50175
6.01	1.26869	-0.09113	0.45067
6.02	1.19462	-0.10172	0.39652
6.03	1.11252	-0.11301	0.33918
6.04	1.02282	-0.12488	0.27857
6.05	0.926	-0.13719	0.21463
6.06	0.82267	-0.14982	0.14736
6.07	0.71344	-0.16264	0.07679
6.08	0.59902	-0.17555	0.00307
6.09	0.48011	-0.18847	-0.07365
6.1	0.35746	-0.20133	-0.15311
6.11	0.23179	-0.21412	-0.235
6.12	0.10379	-0.22685	-0.31897
6.13	-0.02586	-0.23954	-0.40461
6.14	-0.15655	-0.25225	-0.49151
6.15	-0.28773	-0.26505	-0.57921
6.16	-0.41892	-0.27803	-0.66727
6.17	-0.5497	-0.29125	-0.75527
6.18	-0.67975	-0.3048	-0.84279
6.19	-0.8088	-0.31873	-0.92945
6.2	-0.93665	-0.33305	-1.01492
6.21	-1.06316	-0.34777	-1.09892
6.22	-1.18825	-0.36283	-1.18119
6.23	-1.31184	-0.37814	-1.26153
6.24	-1.43391	-0.39357	-1.3398
6.25	-1.55441	-0.40893	-1.41587
6.26	-1.67331	-0.424	-1.48965
6.27	-1.79055	-0.43854	-1.56108
6.28	-1.90605	-0.45226	-1.6301
6.29	-2.01969	-0.46487	-1.69667
6.3	-2.13133	-0.47606	-1.76074
6.31	-2.24077	-0.48555	-1.82225
6.32	-2.3478	-0.49307	-1.88114
6.33	-2.45216	-0.49837	-1.93734
6.34	-2.55358	-0.50126	-1.99075
6.35	-2.65178	-0.5016	-2.04129
6.36	-2.74647	-0.49929	-2.08886
6.37	-2.83738	-0.49432	-2.13337
6.38	-2.92427	-0.48673	-2.17474
6.39	-3.00691	-0.47663	-2.21291
6.4	-3.08515	-0.46418	-2.24785
6.41	-3.15885	-0.44961	-2.27957
6.42	-3.22794	-0.43319	-2.3081
6.43	-3.29242	-0.41523	-2.33353
6.44	-3.35231	-0.39606	-2.35599
6.45	-3.40769	-0.37601	-2.37564
6.46	-3.45869	-0.35543	-2.39267
6.47	-3.50543	-0.33465	-2.40732
6.48	-3.54807	-0.31395	-2.41982
6.49	-3.58677	-0.2936	-2.43039
6.5	-3.62163	-0.27381	-2.43925
6.51	-3.65277	-0.25475	-2.44657
6.52	-3.6802	-0.2365	-2.45247
6.53	-3.70392	-0.21913	-2.457
6.54	-3.72382	-0.20261	-2.4601
6.55	-3.73973	-0.18689	-2.46163
6.56	-3.75138	-0.17184	-2.46132
6.57	-3.75841	-0.15732	-2.4588
6.58	-3.7604	-0.14314	-2.45355
6.59	-3.75683	-0.12911	-2.44497
6.6	-3.74712	-0.11501	-2.4323
6.61	-3.73063	-0.10063	-2.41472
6.62	-3.70668	-0.08579	-2.39133
6.63	-3.67458	-0.07031	-2.36116
6.64	-3.63362	-0.05405	-2.32321
6.65	-3.58311	-0.03692	-2.2765
6.66	-3.52238	-0.01886	-2.22007
6.67	-3.45082	0.000142183	-2.15302
6.68	-3.36786	0.02004	-2.07456
6.69	-3.27302	0.04076	-1.98402
6.7	-3.1659	0.06215	-1.88088
6.71	-3.04619	0.08406	-1.76482
6.72	-2.91369	0.10627	-1.63568
6.73	-2.76828	0.12855	-1.49357
6.74	-2.60997	0.15065	-1.33878
6.75	-2.43887	0.1723	-1.17183
6.76	-2.25517	0.19323	-0.99349
6.77	-2.0592	0.21316	-0.80471
6.78	-1.85134	0.23184	-0.60667
6.79	-1.63212	0.24902	-0.4007
6.8	-1.40211	0.26448	-0.1883
6.81	-1.16201	0.27801	0.02893
6.82	-0.91259	0.28945	0.24926
6.83	-0.65469	0.29864	0.47094
6.84	-0.38925	0.30548	0.69218
6.85	-0.1173	0.3099	0.91121
6.86	0.16009	0.31183	1.1263
6.87	0.44175	0.31126	1.33581
6.88	0.72645	0.3082	1.5382
6.89	1.01288	0.30269	1.73207
6.9	1.29971	0.29479	1.91617
6.91	1.58554	0.28459	2.08943
6.92	1.86894	0.27217	2.25094
6.93	2.14847	0.25767	2.40003
6.94	2.42265	0.24122	2.53618
6.95	2.69006	0.22297	2.65909
6.96	2.94928	0.20308	2.76863
6.97	3.19894	0.18172	2.86485
6.98	3.43774	0.15906	2.94798
6.99	3.66448	0.1353	3.01835
7	3.87806	0.11061	3.07646
7.01	4.07747	0.08518	3.12288
7.02	4.26188	0.05922	3.15826
7.03	4.43058	0.0329	3.18331
7.04	4.58301	0.00641	3.19877
7.05	4.71877	-0.02005	3.20539
7.06	4.83761	-0.04633	3.20389
7.07	4.93945	-0.07224	3.19498
7.08	5.02431	-0.09764	3.1793
7.09	5.09239	-0.12238	3.15743
7.1	5.14396	-0.14632	3.12988
7.11	5.17944	-0.16935	3.09707
7.12	5.19928	-0.19136	3.05935
7.13	5.20404	-0.21226	3.01696
7.14	5.19431	-0.23199	2.97008
7.15	5.17071	-0.25047	2.9188
7.16	5.13387	-0.26769	2.86315
7.17	5.08445	-0.28359	2.8031
7.18	5.02308	-0.29819	2.7386
7.19	4.95041	-0.31147	2.66955
7.2	4.86704	-0.32346	2.59588
7.21	4.77358	-0.33418	2.51749
7.22	4.67064	-0.34368	2.43435
7.23	4.55881	-0.35202	2.34645
7.24	4.43868	-0.35925	2.25384
7.25	4.31088	-0.36544	2.15667
7.26	4.17604	-0.37069	2.05515
7.27	4.03482	-0.37508	1.94956
7.28	3.88792	-0.3787	1.84031
7.29	3.73609	-0.38166	1.72788
7.3	3.58011	-0.38407	1.61283
7.31	3.42083	-0.38603	1.4958
7.32	3.25911	-0.38766	1.3775
7.33	3.09585	-0.38905	1.25868
7.34	2.93198	-0.3903	1.14014
7.35	2.76844	-0.39152	1.02267
7.36	2.60615	-0.39278	0.90707
7.37	2.44602	-0.39416	0.7941
7.38	2.28888	-0.39569	0.68448
7.39	2.13555	-0.39742	0.57887
7.4	1.98671	-0.39935	0.47785
7.41	1.84298	-0.40147	0.38187
7.42	1.70485	-0.40373	0.2913
7.43	1.57269	-0.40608	0.20641
7.44	1.44673	-0.4084	0.1273
7.45	1.32708	-0.41059	0.054
7.46	1.21371	-0.41251	-0.0136
7.47	1.10644	-0.41399	-0.0757
7.48	1.00502	-0.41485	-0.13261
7.49	0.90907	-0.41492	-0.18469
7.5	0.81812	-0.414	-0.2324
7.51	0.73165	-0.41191	-0.27619
7.52	0.6491	-0.40846	-0.31658
7.53	0.56989	-0.40349	-0.35404
7.54	0.49343	-0.39686	-0.38906
7.55	0.41918	-0.38846	-0.42205
7.56	0.34663	-0.3782	-0.45341
7.57	0.27534	-0.36603	-0.48343
7.58	0.20494	-0.35196	-0.51234
7.59	0.13515	-0.33601	-0.54027
7.6	0.0658	-0.31826	-0.56729
7.61	-0.00322	-0.29882	-0.59333
7.62	-0.0719	-0.27784	-0.61829
7.63	-0.14014	-0.25552	-0.64196
7.64	-0.20779	-0.23205	-0.66408
7.65	-0.27462	-0.20766	-0.68434
7.66	-0.34032	-0.18261	-0.70239
7.67	-0.40459	-0.15715	-0.71785
7.68	-0.46707	-0.13151	-0.73038
7.69	-0.52741	-0.10595	-0.73961
7.7	-0.58526	-0.0807	-0.74523
7.71	-0.64029	-0.05595	-0.74699
7.72	-0.6922	-0.0319	-0.74466
7.73	-0.74074	-0.0087	-0.73812
7.74	-0.78568	0.01354	-0.7273
7.75	-0.82686	0.03471	-0.71223
7.76	-0.86417	0.05475	-0.69303
7.77	-0.89754	0.07363	-0.66987
7.78	-0.92696	0.09134	-0.64303
7.79	-0.95246	0.10789	-0.61283
7.8	-0.97413	0.1233	-0.57967
7.81	-0.99207	0.13762	-0.544
7.82	-1.00644	0.15088	-0.50629
7.83	-1.01742	0.16314	-0.46703
7.84	-1.02523	0.17443	-0.42675
7.85	-1.0301	0.18477	-0.38595
7.86	-1.03229	0.1942	-0.34513
7.87	-1.03209	0.20272	-0.30475
7.88	-1.02981	0.21031	-0.26525
7.89	-1.02579	0.21696	-0.22704
7.9	-1.02038	0.22262	-0.19046
7.91	-1.01397	0.22725	-0.15583
7.92	-1.00695	0.23079	-0.12339
7.93	-0.99976	0.23318	-0.09335
7.94	-0.99284	0.23435	-0.06589
7.95	-0.98663	0.23424	-0.0411
7.96	-0.98162	0.2328	-0.01909
7.97	-0.97824	0.22999	0.000113081
7.98	-0.97695	0.22577	0.01649
7.99	-0.97816	0.22014	0.03004
8	-0.98227	0.21311	0.0408
8.01	-0.98959	0.20471	0.04881
8.02	-1.00041	0.19499	0.05414
8.03	-1.0149	0.18402	0.05685
8.04	-1.03316	0.17191	0.05704
8.05	-1.05519	0.15875	0.0548
8.06	-1.08089	0.14469	0.05026
8.07	-1.11002	0.12984	0.04355
8.08	-1.14224	0.11438	0.03484
8.09	-1.1771	0.09844	0.02431
8.1	-1.21404	0.08218	0.01218
8.11	-1.25239	0.06577	-0.00128
8.12	-1.29141	0.04935	-0.01578
8.13	-1.33027	0.03308	-0.03098
8.14	-1.3681	0.01708	-0.0465
8.15	-1.404	0.00149	-0.0619
8.16	-1.43704	-0.01357	-0.07673
8.17	-1.46634	-0.02799	-0.09046
8.18	-1.491	-0.04168	-0.10257
8.19	-1.51023	-0.05454	-0.11248
8.2	-1.52325	-0.0665	-0.1196
8.21	-1.52943	-0.0775	-0.12335
8.22	-1.52819	-0.08748	-0.12315
8.23	-1.51908	-0.09639	-0.11843
8.24	-1.50176	-0.10421	-0.10865
8.25	-1.47601	-0.1109	-0.09333
8.26	-1.44171	-0.11646	-0.07206
8.27	-1.39885	-0.12089	-0.04447
8.28	-1.34751	-0.1242	-0.01032
8.29	-1.28788	-0.12642	0.03057
8.3	-1.22018	-0.12759	0.07824
8.31	-1.14472	-0.12777	0.13264
8.32	-1.06184	-0.12704	0.1936
8.33	-0.97192	-0.12548	0.26083
8.34	-0.87535	-0.12321	0.33391
8.35	-0.77254	-0.12035	0.41231
8.36	-0.66387	-0.11703	0.49542
8.37	-0.54977	-0.1134	0.58251
8.38	-0.43061	-0.10963	0.67278
8.39	-0.3068	-0.10587	0.76534
8.4	-0.17872	-0.1023	0.85928
8.41	-0.04677	-0.09907	0.95364
8.42	0.08862	-0.09636	1.04743
8.43	0.22702	-0.09432	1.13968
8.44	0.36795	-0.09307	1.22943
8.45	0.5109	-0.09275	1.31577
8.46	0.65528	-0.09345	1.39782
8.47	0.80048	-0.09524	1.47478
8.48	0.94578	-0.09817	1.54592
8.49	1.09042	-0.10226	1.6106
8.5	1.23358	-0.1075	1.66828
8.51	1.37436	-0.11385	1.71851
8.52	1.51182	-0.12125	1.76094
8.53	1.64498	-0.1296	1.79532
8.54	1.77281	-0.1388	1.82151
8.55	1.89431	-0.14869	1.83946
8.56	2.00845	-0.15914	1.84918
8.57	2.11425	-0.16998	1.85078
8.58	2.21078	-0.18105	1.84445
8.59	2.29716	-0.19217	1.83042
8.6	2.37261	-0.20317	1.80898
8.61	2.43647	-0.21391	1.78046
8.62	2.48815	-0.22422	1.74521
8.63	2.52724	-0.23397	1.70362
8.64	2.55342	-0.24306	1.65608
8.65	2.56654	-0.25138	1.60301
8.66	2.56657	-0.25887	1.5448
8.67	2.55363	-0.26548	1.48187
8.68	2.52794	-0.27118	1.4146
8.69	2.48985	-0.276	1.3434
8.7	2.43981	-0.27996	1.26863
8.71	2.37836	-0.2831	1.19066
8.72	2.3061	-0.28553	1.10984
8.73	2.22368	-0.28732	1.02649
8.74	2.13181	-0.2886	0.94092
8.75	2.03117	-0.28949	0.85344
8.76	1.9225	-0.29015	0.76433
8.77	1.80649	-0.29071	0.67382
8.78	1.68384	-0.29134	0.58217
8.79	1.5552	-0.29219	0.48959
8.8	1.42119	-0.2934	0.39626
8.81	1.28242	-0.29513	0.30236
8.82	1.13944	-0.29749	0.20803
8.83	0.99275	-0.3006	0.11339
8.84	0.84286	-0.30455	0.01854
8.85	0.69023	-0.30941	-0.07645
8.86	0.53528	-0.31522	-0.17151
8.87	0.37844	-0.32201	-0.2666
8.88	0.22012	-0.32974	-0.36168
8.89	0.06073	-0.33837	-0.45674
8.9	-0.09935	-0.34784	-0.55174
8.91	-0.25971	-0.35802	-0.64665
8.92	-0.41995	-0.36879	-0.74142
8.93	-0.57967	-0.38	-0.83599
8.94	-0.73845	-0.39145	-0.93028
8.95	-0.89588	-0.40297	-1.02415
8.96	-1.05157	-0.41433	-1.11746
8.97	-1.2051	-0.42534	-1.21002
8.98	-1.35608	-0.43579	-1.30159
8.99	-1.50413	-0.44546	-1.39191
9	-1.64888	-0.45419	-1.48066
9.01	-1.78998	-0.46179	-1.56752
9.02	-1.9271	-0.46813	-1.6521
9.03	-2.05994	-0.47308	-1.73403
9.04	-2.18822	-0.47655	-1.81291
9.05	-2.31167	-0.47851	-1.88834
9.06	-2.43007	-0.47891	-1.95995
9.07	-2.54319	-0.47778	-2.02736
9.08	-2.65086	-0.47516	-2.09026
9.09	-2.7529	-0.47112	-2.14837
9.1	-2.84917	-0.46574	-2.20145
9.11	-2.93953	-0.45914	-2.24935
9.12	-3.02386	-0.45144	-2.29198
9.13	-3.10207	-0.44276	-2.32932
9.14	-3.17409	-0.43322	-2.36143
9.15	-3.23986	-0.42295	-2.38843
9.16	-3.29936	-0.41205	-2.41053
9.17	-3.35257	-0.40061	-2.42799
9.18	-3.39953	-0.38869	-2.44113
9.19	-3.4403	-0.37635	-2.4503
9.2	-3.475	-0.3636	-2.45591
9.21	-3.50376	-0.35045	-2.45835
9.22	-3.52679	-0.33689	-2.45805
9.23	-3.54433	-0.32288	-2.45539
9.24	-3.55664	-0.30838	-2.45075
9.25	-3.56408	-0.29334	-2.44448
9.26	-3.56698	-0.27772	-2.43686
9.27	-3.56576	-0.26148	-2.42813
9.28	-3.56082	-0.24458	-2.41847
9.29	-3.5526	-0.22702	-2.40798
9.3	-3.54152	-0.20882	-2.39671
9.31	-3.52799	-0.19	-2.38465
9.32	-3.5124	-0.17063	-2.37173
9.33	-3.49509	-0.15081	-2.35783
9.34	-3.47635	-0.13063	-2.34279
9.35	-3.45643	-0.11023	-2.32643
9.36	-3.43547	-0.08975	-2.30855
9.37	-3.41356	-0.06935	-2.28895
9.38	-3.39069	-0.04917	-2.26743
9.39	-3.3668	-0.02935	-2.24384
9.4	-3.34174	-0.01001	-2.21804
9.41	-3.31528	0.00877	-2.18995
9.42	-3.28716	0.02691	-2.15953
9.43	-3.25706	0.04442	-2.12679
9.44	-3.22467	0.06133	-2.09183
9.45	-3.18964	0.0777	-2.05478
9.46	-3.15165	0.09368	-2.01582
9.47	-3.11043	0.10943	-1.97522
9.48	-3.06574	0.12517	-1.93324
9.49	-3.01743	0.14115	-1.89023
9.5	-2.96544	0.15764	-1.84651
9.51	-2.90977	0.17492	-1.80245
9.52	-2.85056	0.19327	-1.75838
9.53	-2.78803	0.21296	-1.71466
9.54	-2.72251	0.23422	-1.67157
9.55	-2.65438	0.25724	-1.6294
9.56	-2.58414	0.28216	-1.58834
9.57	-2.51231	0.30905	-1.54854
9.58	-2.43945	0.33789	-1.51009
9.59	-2.36614	0.3686	-1.47298
9.6	-2.2929	0.401	-1.43714
9.61	-2.22025	0.43484	-1.40241
9.62	-2.14861	0.46977	-1.36856
9.63	-2.07829	0.5054	-1.33527
9.64	-2.00951	0.54126	-1.30216
9.65	-1.94232	0.57684	-1.26878
9.66	-1.87666	0.61159	-1.23464
9.67	-1.81229	0.64496	-1.19921
9.68	-1.74884	0.67641	-1.16192
9.69	-1.68578	0.70542	-1.1222
9.7	-1.62246	0.7315	-1.07948
9.71	-1.55813	0.75424	-1.0332
9.72	-1.49195	0.77328	-0.98286
9.73	-1.42302	0.78838	-0.928
9.74	-1.35043	0.79936	-0.86821
9.75	-1.27329	0.80614	-0.80319
9.76	-1.19076	0.80876	-0.73272
9.77	-1.10207	0.80733	-0.65669
9.78	-1.00659	0.80206	-0.57512
9.79	-0.9038	0.79323	-0.48813
9.8	-0.7934	0.78118	-0.396
9.81	-0.67523	0.76632	-0.29913
9.82	-0.54936	0.74907	-0.19803
9.83	-0.41606	0.72986	-0.09338
9.84	-0.27578	0.70914	0.01405
9.85	-0.1292	0.68732	0.12338
9.86	0.02284	0.66479	0.23361
9.87	0.17933	0.64187	0.34369
9.88	0.33913	0.61885	0.45249
9.89	0.50099	0.59595	0.55885
9.9	0.66355	0.5733	0.66158
9.91	0.82544	0.551	0.75952
9.92	0.98526	0.52906	0.85153
9.93	1.1416	0.50745	0.93651
9.94	1.2931	0.48608	1.01348
9.95	1.43849	0.46483	1.08152
9.96	1.57653	0.44358	1.13987
9.97	1.70612	0.42217	1.1879
9.98	1.82628	0.40046	1.2251
9.99	1.93611	0.37834	1.25118
10	2.03488	0.35572	1.26598
10.01	2.12197	0.33254	1.26952
10.02	2.19688	0.3088	1.26201
10.03	2.25924	0.28457	1.2438
10.04	2.30881	0.25993	1.21539
10.05	2.34544	0.23506	1.17744
10.06	2.36909	0.21014	1.13071
10.07	2.37983	0.18544	1.07607
10.08	2.37779	0.16121	1.01445
10.09	2.36323	0.13775	0.94687
10.1	2.33646	0.11534	0.87436
10.11	2.29789	0.09428	0.79795
10.12	2.24799	0.07483	0.71867
10.13	2.18734	0.05722	0.63752
10.14	2.11657	0.04161	0.55545
10.15	2.0364	0.02816	0.47333
10.16	1.94764	0.0169	0.39198
10.17	1.85116	0.00786	0.3121
10.18	1.74791	0.000967317	0.23434
10.19	1.6389	-0.00391	0.15921
10.2	1.52518	-0.00696	0.08718
10.21	1.40787	-0.00841	0.01858
10.22	1.2881	-0.00853	-0.04631
10.23	1.16699	-0.00763	-0.10729
10.24	1.04568	-0.00602	-0.16424
10.25	0.92525	-0.00402	-0.2171
10.26	0.80674	-0.00192	-0.26585
10.27	0.6911	-9.91446e-06	-0.31052
10.28	0.57918	0.00148	-0.35116
10.29	0.47171	0.00236	-0.38787
10.3	0.36927	0.00248	-0.42075
10.31	0.2723	0.00178	-0.44992
10.32	0.18109	0.000229311	-0.47552
10.33	0.09574	-0.00213	-0.4977
10.34	0.0162	-0.0052	-0.51661
10.35	-0.05773	-0.00885	-0.53241
10.36	-0.12641	-0.0129	-0.54528
10.37	-0.19029	-0.01714	-0.55538
10.38	-0.24995	-0.02134	-0.56292
10.39	-0.30604	-0.0253	-0.56808
10.4	-0.35924	-0.02878	-0.57107
10.41	-0.41026	-0.03161	-0.5721
10.42	-0.45979	-0.03361	-0.57138
10.43	-0.50845	-0.03468	-0.56911
10.44	-0.55683	-0.03474	-0.5655
10.45	-0.60537	-0.03377	-0.56077
10.46	-0.65443	-0.03181	-0.55508
10.47	-0.70422	-0.02893	-0.5486
10.48	-0.75482	-0.02529	-0.54149
10.49	-0.80615	-0.02104	-0.53385
10.5	-0.85801	-0.0164	-0.52578
10.51	-0.91006	-0.01159	-0.51732
10.52	-0.96187	-0.00685	-0.5085
10.53	-1.0129	-0.00242	-0.4993
10.54	-1.06255	0.00148	-0.48967
10.55	-1.11019	0.00465	-0.47954
10.56	-1.15518	0.00694	-0.46881
10.57	-1.19691	0.00822	-0.45735
10.58	-1.23482	0.00844	-0.44505
10.59	-1.2684	0.0076	-0.43175
10.6	-1.29727	0.00574	-0.41733
10.61	-1.32115	0.00299	-0.40167
10.62	-1.33988	-0.000513197	-0.38465
10.63	-1.35343	-0.00454	-0.36617
10.64	-1.3619	-0.00884	-0.34617
10.65	-1.36551	-0.01315	-0.3246
10.66	-1.36458	-0.01716	-0.30143
10.67	-1.35951	-0.02058	-0.27666
10.68	-1.35079	-0.02312	-0.2503
10.69	-1.33892	-0.02452	-0.22236
10.7	-1.32443	-0.02454	-0.19287
10.71	-1.3078	-0.02301	-0.16184
10.72	-1.2895	-0.01978	-0.12927
10.73	-1.26991	-0.0148	-0.09513
10.74	-1.2493	-0.00806	-0.05935
10.75	-1.22783	0.000382713	-0.02184
10.76	-1.20554	0.01039	0.01756
10.77	-1.18231	0.02179	0.05905
10.78	-1.1579	0.03431	0.10289
10.79	-1.13192	0.04767	0.14937
10.8	-1.10382	0.06155	0.19885
10.81	-1.07298	0.07557	0.25171
10.82	-1.03865	0.08939	0.30837
10.83	-1.00001	0.10262	0.36926
10.84	-0.95619	0.11492	0.43479
10.85	-0.90631	0.12597	0.50537
10.86	-0.84947	0.13547	0.58137
10.87	-0.78484	0.14317	0.66311
10.88	-0.71161	0.14891	0.75082
10.89	-0.62909	0.15254	0.84466
10.9	-0.53668	0.15401	0.94466
10.91	-0.43391	0.15333	1.05076
10.92	-0.32045	0.15056	1.16276
10.93	-0.1961	0.14584	1.28033
10.94	-0.06084	0.13936	1.40302
10.95	0.08523	0.13134	1.53023
10.96	0.24184	0.12207	1.66126
10.97	0.4086	0.11185	1.79527
10.98	0.58498	0.101	1.93134
10.99	0.77033	0.08987	2.06846
11	0.96393	0.07879	2.20555
11.01	1.16495	0.06808	2.34151
11.02	1.3725	0.05804	2.47518
11.03	1.58563	0.04895	2.60542
11.04	1.80338	0.04105	2.73112
11.05	2.02472	0.03454	2.8512
11.06	2.24864	0.02958	2.96464
11.07	2.4741	0.02628	3.07049
11.08	2.70008	0.0247	3.16791
11.09	2.92554	0.02485	3.25614
11.1	3.14946	0.02672	3.33455
11.11	3.37081	0.03023	3.4026
11.12	3.58856	0.03529	3.45989
11.13	3.80169	0.04175	3.50613
11.14	4.00919	0.04945	3.54113
11.15	4.21003	0.05822	3.5648
11.16	4.40317	0.06785	3.57718
11.17	4.5876	0.07814	3.57836
11.18	4.76226	0.08887	3.56855
11.19	4.92614	0.09982	3.54799
11.2	5.07822	0.11079	3.51701
11.21	5.21749	0.12157	3.47597
11.22	5.34298	0.13198	3.42527
11.23	5.45377	0.14183	3.36536
11.24	5.54897	0.15096	3.29668
11.25	5.62778	0.15923	3.21973
11.26	5.68948	0.16651	3.13497
11.27	5.73344	0.17269	3.04291
11.28	5.75915	0.1777	2.94403
11.29	5.76625	0.18147	2.83883
11.3	5.75449	0.18395	2.72779
11.31	5.7238	0.18513	2.6114
11.32	5.67425	0.18502	2.49013
11.33	5.60609	0.18363	2.36446
11.34	5.51972	0.18102	2.23483
11.35	5.41571	0.17725	2.10171
11.36	5.2948	0.17242	1.96554
11.37	5.15785	0.16663	1.82676
11.38	5.00589	0.16	1.6858
11.39	4.84003	0.15267	1.54306
11.4	4.66151	0.14481	1.39897
11.41	4.47163	0.13656	1.25392
11.42	4.27177	0.1281	1.10831
11.43	4.06331	0.1196	0.96253
11.44	3.84767	0.11122	0.81694
11.45	3.62624	0.10314	0.67193
11.46	3.40039	0.0955	0.52786
11.47	3.1714	0.08845	0.38509
11.48	2.94052	0.0821	0.24398
11.49	2.70887	0.07657	0.10488
11.5	2.47749	0.07192	-0.03185
11.51	2.24732	0.06821	-0.16585
11.52	2.01916	0.06545	-0.29679
11.53	1.79371	0.06365	-0.42431
11.54	1.57155	0.06277	-0.54807
11.55	1.35317	0.06274	-0.66773
11.56	1.13895	0.06347	-0.78295
11.57	0.9292	0.06485	-0.89342
11.58	0.72416	0.06675	-0.99881
11.59	0.524	0.06903	-1.09883
11.6	0.32891	0.07152	-1.19318
11.61	0.13901	0.07406	-1.28161
11.62	-0.04555	0.07649	-1.36386
11.63	-0.22458	0.07866	-1.43972
11.64	-0.39789	0.08042	-1.50899
11.65	-0.56522	0.08163	-1.5715
11.66	-0.72626	0.08218	-1.62711
11.67	-0.88064	0.08199	-1.67571
11.68	-1.02795	0.08098	-1.71721
11.69	-1.16768	0.07911	-1.75155
11.7	-1.2993	0.07637	-1.7787
11.71	-1.42224	0.07276	-1.79865
11.72	-1.53589	0.06833	-1.8114
11.73	-1.63964	0.06311	-1.81698
11.74	-1.73289	0.0572	-1.81544
11.75	-1.81509	0.05066	-1.80683
11.76	-1.88571	0.04361	-1.79121
11.77	-1.94433	0.03615	-1.76867
11.78	-1.9906	0.02839	-1.7393
11.79	-2.0243	0.02044	-1.70318
11.8	-2.04533	0.0124	-1.66043
11.81	-2.05373	0.00438	-1.61118
11.82	-2.04969	-0.00352	-1.55554
11.83	-2.03355	-0.01124	-1.49369
11.84	-2.00578	-0.01869	-1.42578
11.85	-1.96702	-0.02582	-1.35202
11.86	-1.91799	-0.03258	-1.27262
11.87	-1.85955	-0.03892	-1.18783
11.88	-1.79263	-0.0448	-1.09795
11.89	-1.7182	-0.05021	-1.00328
11.9	-1.6373	-0.05512	-0.90418
11.91	-1.55094	-0.0595	-0.80104
11.92	-1.46011	-0.06334	-0.69428
11.93	-1.36574	-0.06662	-0.58436
11.94	-1.26867	-0.0693	-0.47176
11.95	-1.16964	-0.07138	-0.357
11.96	-1.06928	-0.07282	-0.24062
11.97	-0.96804	-0.07361	-0.12316
11.98	-0.86625	-0.07372	-0.0052
11.99	-0.76408	-0.07313	0.11269
12	-0.66156	-0.07184	0.22996
12.01	-0.55856	-0.06984	0.34602
12.02	-0.45487	-0.06714	0.46033
12.03	-0.35014	-0.06377	0.57235
12.04	-0.24396	-0.05977	0.68157
12.05	-0.13589	-0.05518	0.7875
12.06	-0.02548	-0.0501	0.88966
12.07	0.08772	-0.04462	0.98764
12.08	0.20408	-0.03884	1.08101
12.09	0.3239	-0.03289	1.16941
12.1	0.44734	-0.02692	1.2525
12.11	0.57443	-0.02107	1.32997
12.12	0.70506	-0.01549	1.40152
12.13	0.8389	-0.01034	1.46692
12.14	0.97547	-0.00576	1.52593
12.15	1.11409	-0.00188	1.57836
12.16	1.25392	0.0012	1.62405
12.17	1.39394	0.00337	1.66285
12.18	1.533	0.00458	1.69466
12.19	1.66981	0.0048	1.7194
12.2	1.80301	0.00404	1.737
12.21	1.93118	0.00233	1.74747
12.22	2.05287	-0.000248982	1.75079
12.23	2.16665	-0.00359	1.74702
12.24	2.27114	-0.00756	1.73623
12.25	2.36504	-0.01199	1.71852
12.26	2.44716	-0.01672	1.69402
12.27	2.51644	-0.02154	1.66291
12.28	2.57201	-0.02629	1.62538
12.29	2.61315	-0.03077	1.58163
12.3	2.63933	-0.03481	1.53191
12.31	2.65021	-0.03827	1.47647
12.32	2.64564	-0.04104	1.41558
12.33	2.62565	-0.04302	1.34953
12.34	2.59044	-0.04418	1.2786
12.35	2.54037	-0.04452	1.20309
12.36	2.47591	-0.04407	1.1233
12.37	2.39767	-0.04291	1.03955
12.38	2.30633	-0.04117	0.95213
12.39	2.20267	-0.03899	0.86137
12.4	2.08749	-0.03654	0.7676
12.41	1.96164	-0.03401	0.67117
12.42	1.82599	-0.0316	0.57242
12.43	1.68142	-0.02949	0.47176
12.44	1.52881	-0.02786	0.36959
12.45	1.36903	-0.02686	0.26639
12.46	1.20298	-0.0266	0.16264
12.47	1.03151	-0.02717	0.05889
12.48	0.85554	-0.0286	-0.04425
12.49	0.67595	-0.03086	-0.14613
12.5	0.49369	-0.03388	-0.24607
12.51	0.30971	-0.03754	-0.3433
12.52	0.12504	-0.04168	-0.43705
12.53	-0.05929	-0.04609	-0.52649
12.54	-0.24215	-0.05052	-0.61078
12.55	-0.42239	-0.05472	-0.68909
12.56	-0.5988	-0.05842	-0.7606
12.57	-0.77013	-0.06135	-0.82449
12.58	-0.93513	-0.06326	-0.88004
12.59	-1.0925	-0.06393	-0.92657
12.6	-1.24097	-0.06317	-0.9635
12.61	-1.37933	-0.06086	-0.99035
12.62	-1.5064	-0.05693	-1.00679
12.63	-1.62109	-0.05136	-1.0126
12.64	-1.72245	-0.04422	-1.00774
12.65	-1.80966	-0.03565	-0.99229
12.66	-1.88206	-0.02583	-0.96653
12.67	-1.93918	-0.01502	-0.93086
12.68	-1.98075	-0.00354	-0.88583
12.69	-2.00673	0.00826	-0.83216
12.7	-2.01727	0.02002	-0.77064
12.71	-2.01274	0.03133	-0.70221
12.72	-1.99374	0.0418	-0.62785
12.73	-1.96103	0.05107	-0.54861
12.74	-1.91555	0.05879	-0.46558
12.75	-1.8584	0.06466	-0.37984
12.76	-1.79077	0.06845	-0.29245
12.77	-1.71394	0.06999	-0.20443
12.78	-1.62924	0.06917	-0.11674
12.79	-1.538	0.06599	-0.03026
12.8	-1.44154	0.06049	0.05422
12.81	-1.34111	0.05283	0.13603
12.82	-1.23788	0.0432	0.21457
12.83	-1.13292	0.03188	0.28938
12.84	-1.02716	0.01919	0.36008
12.85	-0.9214	0.00549	0.4264
12.86	-0.8163	-0.00882	0.48814
12.87	-0.71237	-0.02335	0.54519
12.88	-0.60998	-0.03771	0.59748
12.89	-0.50941	-0.05152	0.64499
12.9	-0.41079	-0.06442	0.68773
12.91	-0.3142	-0.07613	0.72573
12.92	-0.21967	-0.08639	0.75901
12.93	-0.12719	-0.095	0.7876
12.94	-0.03674	-0.10184	0.8115
12.95	0.05166	-0.10685	0.83073
12.96	0.13796	-0.11002	0.84525
12.97	0.22204	-0.11142	0.85504
12.98	0.30368	-0.11114	0.86006
12.99	0.38259	-0.10935	0.86025
13	0.4584	-0.10624	0.8556
13.01	0.53062	-0.10203	0.84607
13.02	0.59868	-0.09695	0.83167
13.03	0.66197	-0.09123	0.81245
13.04	0.7198	-0.08511	0.78846
13.05	0.77145	-0.07881	0.75985
13.06	0.81622	-0.07254	0.72677
13.07	0.85339	-0.06646	0.68945
13.08	0.88233	-0.06072	0.64814
13.09	0.90245	-0.05545	0.60315
13.1	0.91327	-0.05072	0.5548
13.11	0.9144	-0.0466	0.50344
13.12	0.90562	-0.04311	0.44943
13.13	0.8868	-0.04028	0.39312
13.14	0.85799	-0.0381	0.33484
13.15	0.81937	-0.03656	0.27488
13.16	0.77125	-0.03563	0.21351
13.17	0.71408	-0.0353	0.15092
13.18	0.64841	-0.03554	0.08727
13.19	0.57488	-0.03634	0.02263
13.2	0.4942	-0.0377	-0.04296
13.21	0.40713	-0.03961	-0.10955
13.22	0.31443	-0.04208	-0.17719
13.23	0.21688	-0.04511	-0.24602
13.24	0.11521	-0.04873	-0.31616
13.25	0.01013	-0.05292	-0.38775
13.26	-0.09773	-0.0577	-0.46092
13.27	-0.20782	-0.06305	-0.53575
13.28	-0.31964	-0.06894	-0.6123
13.29	-0.43281	-0.07534	-0.69055
13.3	-0.54699	-0.08217	-0.77039
13.31	-0.66195	-0.08935	-0.85164
13.32	-0.7775	-0.09677	-0.934
13.33	-0.8935	-0.10432	-1.01711
13.34	-1.00982	-0.11185	-1.10048
13.35	-1.12639	-0.11921	-1.18355
13.36	-1.24309	-0.12624	-1.26569
13.37	-1.35978	-0.1328	-1.34619
13.38	-1.4763	-0.13873	-1.42433
13.39	-1.59242	-0.1439	-1.49936
13.4	-1.70784	-0.1482	-1.57053
13.41	-1.8222	-0.15156	-1.63715
13.42	-1.93507	-0.15392	-1.69855
13.43	-2.04592	-0.15527	-1.75418
13.44	-2.1542	-0.15564	-1.80354
13.45	-2.25925	-0.15509	-1.84629
13.46	-2.36042	-0.15372	-1.88218
13.47	-2.45701	-0.15167	-1.9111
13.48	-2.54831	-0.14909	-1.93308
13.49	-2.63364	-0.14616	-1.94825
13.5	-2.71235	-0.14307	-1.95688
13.51	-2.78383	-0.14002	-1.95932
13.52	-2.84757	-0.13718	-1.95602
13.53	-2.90311	-0.13472	-1.94748
13.54	-2.95014	-0.13279	-1.93424
13.55	-2.98841	-0.13148	-1.91684
13.56	-3.01782	-0.13087	-1.89583
13.57	-3.03836	-0.13099	-1.87172
13.58	-3.05014	-0.1318	-1.84495
13.59	-3.05338	-0.13324	-1.81592
13.6	-3.04838	-0.13519	-1.78492
13.61	-3.03553	-0.13752	-1.75218
13.62	-3.01528	-0.14003	-1.71782
13.63	-2.98812	-0.14251	-1.68189
13.64	-2.95456	-0.14475	-1.64436
13.65	-2.91513	-0.14653	-1.60513
13.66	-2.87035	-0.14763	-1.56405
13.67	-2.8207	-0.14785	-1.52094
13.68	-2.76662	-0.14702	-1.47562
13.69	-2.70852	-0.14502	-1.42793
13.7	-2.64672	-0.14177	-1.3777
13.71	-2.58148	-0.13723	-1.32486
13.72	-2.51302	-0.13141	-1.26937
13.73	-2.44145	-0.12441	-1.21129
13.74	-2.36684	-0.11634	-1.15075
13.75	-2.2892	-0.10739	-1.088
13.76	-2.2085	-0.09776	-1.02333
13.77	-2.12466	-0.08771	-0.95717
13.78	-2.03759	-0.07752	-0.88996
13.79	-1.94718	-0.06747	-0.82225
13.8	-1.85332	-0.05785	-0.75459
13.81	-1.75592	-0.04894	-0.68758
13.82	-1.65493	-0.04098	-0.62178
13.83	-1.55033	-0.03421	-0.55777
13.84	-1.44215	-0.0288	-0.49606
13.85	-1.33047	-0.02488	-0.43708
13.86	-1.21545	-0.02253	-0.38122
13.87	-1.09732	-0.02177	-0.32876
13.88	-0.97638	-0.02258	-0.27988
13.89	-0.85299	-0.02485	-0.23466
13.9	-0.7276	-0.02844	-0.19309
13.91	-0.60074	-0.03317	-0.15508
13.92	-0.473	-0.03881	-0.12045
13.93	-0.34501	-0.0451	-0.08895
13.94	-0.21749	-0.05177	-0.06031
13.95	-0.09119	-0.05852	-0.03422
13.96	0.03308	-0.06507	-0.01038
13.97	0.1545	-0.07115	0.01148
13.98	0.27222	-0.07648	0.03161
13.99	0.38538	-0.08084	0.05018
14	0.49313	-0.08402	0.06728
14.01	0.59462	-0.08585	0.08292
14.02	0.68904	-0.08622	0.097
14.03	0.77561	-0.08505	0.10933
14.04	0.85361	-0.0823	0.11963
14.05	0.9224	-0.07799	0.12753
14.06	0.9814	-0.07216	0.13257
14.07	1.03012	-0.06491	0.13426
14.08	1.0682	-0.05636	0.13206
14.09	1.09536	-0.04667	0.12541
14.1	1.11145	-0.03602	0.11378
14.11	1.11646	-0.02459	0.09665
14.12	1.11049	-0.01262	0.0736
14.13	1.09375	-0.0002979	0.04428
14.14	1.06661	0.01214	0.00842
14.15	1.02954	0.02449	-0.03408
14.16	0.9831	0.03654	-0.08323
14.17	0.92797	0.0481	-0.13885
14.18	0.86489	0.059	-0.20067
14.19	0.79468	0.06907	-0.26822
14.2	0.71818	0.07819	-0.34093
14.21	0.63627	0.08624	-0.41811
14.22	0.54984	0.09315	-0.49893
14.23	0.45972	0.09885	-0.58251
14.24	0.36674	0.10332	-0.66789
14.25	0.27165	0.10657	-0.75406
14.26	0.17515	0.10863	-0.84002
14.27	0.07781	0.10954	-0.92476
14.28	-0.01985	0.10939	-1.00731
14.29	-0.11744	0.10829	-1.08677
14.3	-0.21467	0.10636	-1.1623
14.31	-0.31134	0.10375	-1.23315
14.32	-0.40735	0.10061	-1.29868
14.33	-0.50268	0.0971	-1.35837
14.34	-0.59739	0.0934	-1.41182
14.35	-0.69157	0.08968	-1.45871
14.36	-0.78537	0.08611	-1.49888
14.37	-0.87893	0.08284	-1.53225
14.38	-0.97239	0.08001	-1.55885
14.39	-1.06586	0.07776	-1.57878
14.4	-1.15942	0.07618	-1.59222
14.41	-1.25306	0.07535	-1.59941
14.42	-1.34672	0.07533	-1.60062
14.43	-1.44026	0.07613	-1.59616
14.44	-1.53342	0.07776	-1.58634
14.45	-1.62587	0.08017	-1.57149
14.46	-1.71719	0.08331	-1.55189
14.47	-1.80689	0.08709	-1.52785
14.48	-1.89437	0.09141	-1.49961
14.49	-1.97901	0.09614	-1.46741
14.5	-2.06013	0.10114	-1.43143
14.51	-2.13703	0.10629	-1.39183
14.52	-2.20899	0.11144	-1.34872
14.53	-2.27531	0.11645	-1.3022
14.54	-2.33532	0.12118	-1.25233
14.55	-2.38838	0.12553	-1.19914
14.56	-2.43392	0.12939	-1.14265
14.57	-2.47141	0.13267	-1.08286
14.58	-2.50043	0.1353	-1.01977
14.59	-2.52061	0.13724	-0.95335
14.6	-2.53167	0.13845	-0.88361
14.61	-2.53339	0.13894	-0.81053
14.62	-2.52563	0.1387	-0.73412
14.63	-2.50831	0.13775	-0.65439
14.64	-2.4814	0.13613	-0.57136
14.65	-2.44492	0.13386	-0.48509
14.66	-2.39891	0.13101	-0.39563
14.67	-2.34344	0.1276	-0.30307
14.68	-2.27859	0.1237	-0.20752
14.69	-2.20444	0.11933	-0.10911
14.7	-2.1211	0.11456	-0.008
14.71	-2.02865	0.10942	0.0956
14.72	-1.92719	0.10394	0.20147
14.73	-1.81683	0.09819	0.30934
14.74	-1.69768	0.09218	0.4189
14.75	-1.5699	0.08598	0.52977
14.76	-1.43368	0.07963	0.64157
14.77	-1.28925	0.0732	0.75382
14.78	-1.13693	0.06676	0.86602
14.79	-0.97709	0.06039	0.9776
14.8	-0.81023	0.05418	1.08796
14.81	-0.63691	0.04824	1.19643
14.82	-0.45784	0.0427	1.30232
14.83	-0.27383	0.03766	1.40488
14.84	-0.08579	0.03326	1.50336
14.85	0.10523	0.02964	1.59698
14.86	0.2981	0.02691	1.68494
14.87	0.49156	0.02519	1.76649
14.88	0.68432	0.02457	1.84087
14.89	0.875	0.02514	1.90738
14.9	1.0622	0.02694	1.96535
14.91	1.2445	0.02998	2.01421
14.92	1.4205	0.03426	2.05345
14.93	1.58884	0.03969	2.08266
14.94	1.74824	0.0462	2.10154
14.95	1.89749	0.05363	2.10991
14.96	2.03551	0.06183	2.10769
14.97	2.16133	0.07057	2.09494
14.98	2.27416	0.07963	2.07182
14.99	2.37332	0.08875	2.03863
15	2.45834	0.09767	1.99577

## Sheet: Figure 3a
Ce[Fe]2/3					Ce[Fe]2/3-g					Cu[Fe]2/3-c'
	Adsorption		Desorption			Adsorption		Desorption			Adsorption		Desorption
P/P0	V/ml(STP) g-1	P/P0	V/ml(STP) g-1		P/P0	V/ml(STP) g-1	P/P0	V/ml(STP) g-1		P/P0	V/ml(STP) g-1	P/P0	V/ml(STP) g-1
-2.40482e-05	3.1555	0.97416	168.4		0.00441	0.52362	0.96424	11.283		-3.68657e-05	3.0113	0.96555	162.51
-3.60673e-05	7.3746	0.96016	141.32		0.01414	0.70961	0.93093	7.8549		-7.64976e-05	7.15	0.93672	159.97
-4.3837e-05	11.617	0.94373	122.02		0.02052	0.79549	0.87512	5.7838		-0.000116915	11.658	0.88448	158.48
-4.59824e-05	15.86	0.88942	100.96		0.03317	0.91263	0.84764	5.2563		-0.000147034	15.794	0.84837	158.01
-4.75249e-05	20.132	0.84728	96.547		0.04104	0.97177	0.79851	4.6206		-0.000159637	18.942	0.79864	157.61
-4.51544e-05	24.395	0.79804	93.96		0.05084	1.0383	0.74767	4.1887		-0.000174381	23.146	0.74839	157.44
-3.68657e-05	28.658	0.74636	92.245		0.07887	1.1835	0.69725	3.8623		-0.000179325	27.695	0.69839	157.21
-3.22481e-05	32.914	0.69558	91.051		0.09962	1.2731	0.64705	3.6558		-0.000184072	31.881	0.64832	157.02
-1.10441e-05	37.145	0.64581	90.125		0.12547	1.3836	0.59687	3.444		-0.000193408	36.303	0.59853	156.75
4.05043e-06	41.376	0.5992	89.363		0.15107	1.4824	0.54686	3.261		-0.000190654	40.515	0.54854	156.52
7.48081e-05	45.943	0.54915	88.608		0.17748	1.5721	0.4968	3.0776		-0.000189973	44.843	0.49901	156.17
0.000396053	50.394	0.49888	87.911		0.20304	1.6511	0.4469	2.8561		-0.00019697	49.088	0.44764	152.7
0.00139	54.519	0.44878	87.247		0.22875	1.7338	0.39667	2.7137		-0.000193921	53.595	0.39735	151.47
0.00356	58.343	0.39925	86.534		0.2537	1.8055	0.34651	2.5774		-0.00019697	57.851	0.34725	150.71
0.00628	60.7	0.34928	85.77		0.27908	1.8716	0.2966	2.4274		-0.000196181	62.275	0.29759	149.81
0.01203	63.183	0.29936	85.031		0.30505	1.9477	0.27118	2.3752		-0.000195786	66.515	0.27474	149.37
0.0209	66.036	0.27281	84.646		0.3539	2.0698	0.24619	2.307		-0.000191839	71.11	0.24752	148.84
0.03105	67.835	0.2478	84.254		0.40377	2.2034	0.22123	2.2264		-0.000194592	75.201	0.22263	148.35
0.04198	69.169	0.22309	83.843		0.45397	2.3535	0.19628	2.143		-0.000169802	79.712	0.19786	147.79
0.05293	70.471	0.19849	83.393		0.50513	2.5213	0.17132	2.0615		-0.000159706	83.947	0.17301	147.15
0.07619	71.992	0.17405	82.904		0.55488	2.7013	0.14653	1.9657		-0.000156943	88.184	0.14842	146.45
0.10185	73.379	0.14981	82.359		0.60419	2.9091	0.1217	1.8715		-0.000149442	92.935	0.12399	145.64
0.12753	74.727	0.12172	81.624		0.65468	3.1506	0.09706	1.757		-0.000142682	96.194	0.09819	144.6
0.15134	75.638	0.09732	80.834		0.70471	3.4005	0.07259	1.6452		-0.00012403	100.25	0.07386	143.34
0.17719	76.514	0.07344	79.893		0.75461	3.709	0.05042	1.5199		-0.000113362	103.79	0.04884	141.53
0.20343	77.322	0.04803	78.545		0.80356	4.1286	0.03813	1.4335		-4.00257e-05	108.39	0.03916	140.57
0.22769	78.035	0.03864	77.898		0.85223	4.7913	0.02865	1.3496		3.09494e-05	112.38	0.02995	139.41
0.25336	78.709	0.02968	77.157		0.90022	5.8191	0.0185	1.2435		0.000149373	115.54	0.0203	137.71
0.27908	79.354	0.02041	76.173		0.96427	10.461	0.01023	1.1235		0.000434472	119.17	0.01025	134.59
0.30337	79.964	0.01034	74.505		0.98316	16.593	0.00541	0.96123		0.000917951	122.39
0.35245	80.89	0.0057	73.132							0.00175	125.35
0.40221	81.806	0.00489	72.91							0.00328	128.15
0.45342	82.719									0.00593	130.78
0.50217	83.622									0.011	133.48
0.55258	84.574									0.02035	136.17
0.60249	85.58									0.02937	137.77
0.65168	86.651									0.04053	139.21
0.70004	87.823									0.05216	140.34
0.75375	89.506									0.07685	142.05
0.80321	91.419									0.10261	143.36
0.85117	94.071									0.12837	144.39
0.90068	99.291									0.15436	145.32
0.95555	120.67									0.17638	145.94
0.97155	144.3									0.20141	146.58
0.97876	165.43									0.2277	147.2
0.98335	190.71									0.25313	147.74
										0.2779	148.24
										0.30364	148.74
										0.35168	149.59
										0.40174	150.46
										0.4533	151.34
										0.50264	152.14
										0.55217	152.96
										0.60249	153.78
										0.65227	154.49
										0.70214	155.28
										0.75241	156
										0.80257	156.64
										0.8519	157.22
										0.90143	157.92
										0.96233	161.21
										0.98204	166.33

## Sheet: Figure 3b
	Cu[Fe]2/3	Cu[Fe]2/3-g	Cu[Fe]2/3-c'
Temperature / K	log(σ)	log(σ)	log(σ)
298.15	-3.75341	-4.62175	-4.4982
303.15	-3.56882	-4.3884	-4.43615
308.15	-3.43108	-4.16456	-4.28217
313.15	-3.28428	-3.93089	-4.11787
318.15	-3.1382	-3.71895	-3.94538
323.15	-3.00283	-3.5139	-3.77864

## Sheet: Figure 4a
	0h	2h	8h	24h	48h	144h
5	437.225	200.437	-359.471	-36.5637	81.2081	76.4064
5.02	515.569	-18.1462	-43.5153	122.293	207.257	92.9335
5.04	496.913	56.2707	191.442	99.1503	-35.7117	14.4526
5.06	305.257	186.688	130.4	157.008	-13.6938	-20.0365
5.08	290.6	150.105	36.3604	81.866	-83.6863	-183.534
5.1	221.944	241.522	166.322	154.724	40.3144	-136.039
5.12	285.288	36.9387	-120.716	98.5833	108.311	9.44802
5.14	376.632	110.356	71.2485	86.4425	-41.6937	-2.07313
5.16	304.975	183.773	44.2139	-120.698	-20.7007	-108.602
5.18	370.319	-24.8104	9.1806	1.1621	159.29	-224.139
5.2	280.663	-49.3934	58.1486	109.022	68.2794	41.3158
5.22	335.007	59.0236	-36.8821	286.883	-82.7336	-28.2369
5.24	339.351	-89.5594	-19.9115	159.744	-183.749	7.20247
5.26	250.694	145.858	131.06	176.605	-108.766	-90.3659
5.28	195.038	86.2746	108.033	61.467	-69.7845	72.0579
5.3	277.382	-30.3085	-31.9922	170.329	261.195	-56.526
5.32	214.726	3.10854	138.983	-192.809	-70.8284	-159.118
5.34	83.0693	7.52552	62.9603	101.054	121.147	-106.717
5.36	391.413	14.9425	179.938	40.9165	-36.8803	-16.324
5.38	286.757	234.359	-197.082	258.78	-71.9093	59.0613
5.4	270.101	130.776	81.8979	25.6428	146.06	5.43911
5.42	209.444	21.1935	-88.1205	4.50637	-40.9733	11.8093
5.44	148.788	-156.39	109.862	31.3701	139.992	-91.8281
5.46	228.132	94.0274	185.846	-160.766	66.9546	9.52709
5.48	144.476	234.444	-129.169	115.098	1.91548	56.8747
5.5	256.819	105.861	259.817	76.9627	61.8743	-93.7851
5.52	140.163	55.2784	138.805	119.827	44.8312	27.5477
5.54	110.507	76.6954	116.793	48.6921	-74.214	-65.127
5.56	208.851	0.11237	141.783	20.557	66.7387	-112.809
5.58	230.194	-15.4706	72.7732	80.4221	122.689	84.5017
5.6	231.538	54.9463	34.7648	-66.7126	131.638	49.805
5.62	258.882	222.363	22.7575	145.153	47.5847	6.10102
5.64	117.226	155.78	-8.24882	48.0183	23.5292	64.3898
5.66	200.569	222.197	-89.2541	212.884	112.472	-6.32864
5.68	231.913	126.614	215.742	115.75	52.4121	18.9457
5.7	229.257	59.0313	13.7385	79.6155	117.35	139.213
5.72	383.601	3.44826	5.73624	42.4814	-4.71327	-47.5271
5.74	230.944	144.865	13.735	9.34744	-1.77905	-45.2741
5.76	232.288	122.282	119.735	64.2135	69.1531	151.972
5.78	248.632	96.6992	17.7354	80.0797	88.0832	-107.79
5.8	333.976	68.1162	-39.263	10.9458	-57.9889	30.4423
5.82	257.319	8.53319	-1.26044	4.81206	11.937	25.667
5.84	209.663	174.95	16.743	-168.322	-68.1392	-260.115
5.86	125.007	108.367	208.747	-37.4554	33.7826	-77.9043
5.88	135.351	115.784	-2.24729	-31.5891	-167.298	-2.70039
5.9	250.694	43.2011	-23.2411	25.2771	-65.3803	-75.5033
5.92	201.038	135.618	-68.2341	110.143	-9.46487	8.68688
5.94	230.382	-4.96489	-41.2262	125.01	-47.5515	73.8703
5.96	149.726	-13.5479	-127.217	-45.1242	-37.6403	16.0468
5.98	182.069	-19.1309	-87.2079	135.742	-144.731	-218.783
6	292.413	34.2861	141.803	53.6081	151.176	-100.62
6.02	351.757	-29.2969	-92.1862	44.4741	48.0806	47.5361
6.04	222.101	70.12	-28.1742	65.3401	155.983	9.68578
6.06	149.444	89.537	62.8386	179.206	160.884	58.8288
6.08	168.788	58.954	223.852	-76.9282	132.783	-155.035
6.1	176.132	66.371	172.867	-4.06256	-43.3211	-136.905
6.12	284.476	-76.212	33.8816	-47.197	-64.4268	-218.782
6.14	247.819	-23.795	126.897	7.66845	-73.5347	-30.665
6.16	334.163	-68.3781	118.914	-56.4662	-43.6448	71.4452
6.18	228.507	60.0389	146.931	40.3989	38.2431	73.5489
6.2	262.851	-78.5441	138.949	91.2639	128.129	111.646
6.22	203.194	60.8729	218.968	55.1288	61.0123	62.737
6.24	147.538	77.2899	39.9873	44.9934	104.894	64.8215
6.26	148.882	65.7069	60.0074	175.858	148.773	176.9
6.28	90.2257	-37.8761	28.028	115.722	-6.35002	-6.02865
6.3	233.569	37.5409	0.04934	-59.4137	61.5249	-204.963
6.32	193.913	-18.0422	49.0713	114.45	2.39763	-30.904
6.34	177.257	89.3748	-7.90614	-165.686	10.2682	-25.8511
6.36	189.601	-31.2082	105.117	43.1772	57.1366	56.1956
6.38	204.944	11.2088	25.1408	63.0403	-115.997	-35.7639
6.4	121.288	41.6258	-2.83485	100.903	-46.1331	107.27
6.42	169.632	65.0428	-85.8099	-54.2342	174.729	-24.7014
6.44	222.976	-139.54	-77.7845	-22.3718	-89.4115	-5.67924
6.46	50.3195	57.8768	161.242	52.4902	92.446	-280.663
6.48	160.663	116.294	47.2681	176.352	172.301	-217.653
6.5	73.007	27.7107	160.295	107.213	-60.8456	-76.6493
6.52	197.351	-8.8723	15.3228	195.075	51.0053	94.3487
6.54	209.694	-4.45531	102.351	-11.0646	38.8541	8.34071
6.56	296.038	149.962	-72.6205	-199.204	114.701	30.3268
6.58	172.382	139.379	71.4085	-196.344	46.5449	6.30697
6.6	42.7257	65.7956	98.438	-23.4843	-126.613	34.2813
6.62	106.069	-99.7874	178.468	47.3751	6.22691	61.2497
6.64	144.413	-129.37	-28.5016	-65.7659	-33.9354	44.2124
6.66	145.757	-10.9534	79.5292	-8.90727	55.9001	175.169
6.68	130.101	71.4636	206.56	107.951	2.73329	115.12
6.7	153.444	74.8806	49.5921	-85.1912	208.564	38.0656
6.72	103.788	136.298	-52.3759	-26.3339	138.393	71.0053
6.74	125.132	106.715	-25.3435	20.5231	168.22	-55.0607
6.76	84.4758	35.1315	-87.3108	78.3796	137.044	57.8676
6.78	85.8195	69.5485	21.7224	17.2357	91.866	-86.2097
6.8	98.1633	53.9655	3.75581	-144.909	50.6859	31.7075
6.82	69.507	54.3825	210.79	66.9464	143.503	71.619
6.84	-3.14923	-70.2005	228.824	-133.199	55.3188	-24.4749
6.86	34.1945	34.2165	204.858	109.655	104.132	43.4256
6.88	108.538	42.6335	159.893	109.509	119.943	26.3207
6.9	160.882	114.05	100.928	152.362	29.7513	74.2103
6.92	262.226	-41.5326	53.963	35.2147	-89.4423	81.0945
6.94	303.57	-11.1156	62.9985	-69.9332	37.3617	120.973
6.96	24.9133	5.3014	-28.9657	-45.0817	-11.8365	121.847
6.98	29.257	-76.2816	101.07	157.769	-87.037	126.715
7	241.601	-77.8646	126.106	184.62	110.76	-24.4222
7.02	169.945	-42.4476	-146.857	-50.5303	-1.44472	113.435
7.04	160.288	-23.0307	25.1794	32.3189	168.348	-149.712
7.06	87.6321	-42.6137	-47.7838	182.168	93.1384	112.135
7.08	83.9758	8.80332	173.253	45.0157	150.927	144.977
7.1	211.32	43.2203	-91.7097	120.863	60.7124	59.8135
7.12	193.663	57.6373	-102.672	-78.29	60.4959	-32.3548
7.14	59.0071	63.0543	53.3649	-78.4437	178.277	32.4718
7.16	81.3508	27.4713	12.4024	-26.5982	-7.9439	117.293
7.18	160.695	-44.1118	217.44	31.2467	197.833	-70.8903
7.2	109.038	78.3052	150.478	5.09101	85.6071	-35.0789
7.22	74.3821	-117.278	-47.4844	113.935	-212.621	75.7276
7.24	78.7258	-38.8608	29.5535	-49.2225	71.1488	23.5291
7.26	152.07	-12.4438	-100.409	-0.38032	-32.0837	166.326
7.28	109.413	119.973	-255.371	33.4612	96.6813	101.117
7.3	58.7571	125.39	56.6674	30.302	188.444	-53.0959
7.32	101.101	51.8072	67.7055	117.142	-18.7954	-0.31391
7.34	140.445	-43.7759	40.7435	-38.0187	125.963	40.4633
7.36	164.788	73.6411	103.782	159.82	142.718	-62.7644
7.38	112.132	125.058	-65.1803	-121.342	15.4719	175.003
7.4	90.4759	37.4751	57.8577	-5.50522	-21.777	32.7662
7.42	66.8196	-15.1079	169.896	12.331	27.9718	-25.4756
7.44	158.163	6.30906	193.934	-32.8335	40.7182	-6.72208
7.46	61.5071	159.726	-18.0284	-89.9988	90.4623	133.027
7.48	110.851	-84.857	-3.99059	47.8351	55.2041	101.771
7.5	97.1946	48.56	32.0472	129.668	81.9434	81.5109
7.52	175.538	4.97701	98.0848	54.5004	-77.3195	60.246
7.54	141.882	40.394	49.1223	-44.6682	-17.5849	170.977
7.56	61.2259	13.811	95.1598	143.162	24.1474	78.7028
7.58	163.57	-36.772	52.1971	17.9921	23.8774	-20.5755
7.6	100.913	32.645	-49.7658	-68.1791	-121.395	133.142
7.62	16.2571	63.0619	-60.7288	201.649	11.3301	149.855
7.64	29.6009	-24.5211	34.308	7.47594	-12.9471	53.5631
7.66	147.945	54.8959	211.345	-8.69789	127.773	23.2672
7.68	49.2884	26.3129	102.381	86.1274	-15.5085	48.967
7.7	89.6322	2.72988	40.4174	-6.04829	-69.7929	106.663
7.72	82.9759	35.1469	160.453	-113.225	-33.0796	159.354
7.74	118.32	-7.43614	-24.5108	32.5976	2.6313	168.041
7.76	83.6634	55.9808	-80.4752	-44.5809	56.3398	58.7236
7.78	92.0072	85.3978	98.5601	8.23968	27.0459	60.4022
7.8	64.3509	57.8148	70.5951	-67.9407	91.7496	129.077
7.82	91.6947	51.2318	95.6299	46.8779	95.4509	22.7471
7.84	67.0384	18.6488	87.6644	60.6955	-18.8502	91.4133
7.86	99.3822	93.0658	71.6986	139.512	63.8463	33.0755
7.88	90.7259	141.483	165.732	-78.6723	165.54	91.7337
7.9	144.07	122.9	-119.234	58.1424	-47.768	112.388
7.92	112.413	-25.6833	-117.201	211.956	25.9212	-17.9619
7.94	242.757	13.7337	46.8321	20.7684	53.608	70.6844
7.96	224.101	42.1507	75.8645	-30.4201	133.292	48.3267
7.98	129.445	-38.4323	-101.103	27.3903	31.9743	-25.0348
8	-44.2115	-57.0153	-90.0716	67.1997	-52.3462	21.5997
8.02	78.1322	-92.5983	-11.0403	-69.9921	-65.6691	81.2305
8.04	-13.524	61.8186	158.991	-37.1849	108.006	84.8575
8.06	198.82	116.236	38.0212	30.6212	86.6777	47.4806
8.08	142.163	53.6526	-2.94873	44.4261	5.34748	2.10009
8.1	36.5072	73.0696	130.081	51.2299	93.0148	43.7158
8.12	95.851	78.4866	122.11	102.033	143.68	40.3278
8.14	163.195	53.9036	-37.8612	30.8342	-5.65799	-47.0638
8.16	189.538	100.321	-159.833	156.635	113.002	176.541
8.18	59.8822	59.7375	285.195	-7.56617	66.6594	-36.8579
8.2	96.226	56.1545	114.222	26.2319	25.3144	-30.2603
8.22	160.57	-74.4285	188.249	-57.9712	-18.033	-37.6662
8.24	52.9135	18.9885	48.2748	55.8245	25.617	24.9243
8.26	99.2572	56.4055	-76.6996	10.619	-114.735	-41.4887
8.28	120.601	52.8225	100.325	17.4122	54.9097	-84.9051
8.3	-20.0552	-34.7605	133.35	344.204	20.5523	67.675
8.32	17.2885	-62.3436	152.374	46.9951	-62.8075	-22.7482
8.34	188.632	61.0734	45.3972	-42.2153	37.8301	146.825
8.36	160.976	-78.5096	-20.58	-6.42702	-49.5347	79.3952
8.38	150.32	-2.09259	48.4421	147.36	180.098	46.962
8.4	67.6635	79.3244	58.4636	43.1458	73.7282	73.5254
8.42	77.0073	110.741	-9.51557	9.93031	59.3558	-7.91441
8.44	107.351	-36.8416	40.5046	-94.2865	25.981	69.6425
8.46	132.695	-20.4246	65.5242	91.4954	61.6037	75.1963
8.48	77.0385	6.99234	-109.457	87.276	129.224	-29.2531
8.5	119.382	-11.5907	13.5612	120.055	102.841	84.2944
8.52	45.7261	-35.1737	117.579	-71.1669	-110.543	188.839
8.54	52.0698	-35.7567	-78.4046	-31.3903	67.0692	168.38
8.56	33.4136	1.66029	23.6114	-26.6151	-24.3207	20.9182
8.58	47.7573	-33.9227	96.6267	20.1588	64.2868	-57.5466
8.6	155.101	-63.5057	56.6413	-45.0688	59.8919	6.98559
8.62	191.445	32.9112	85.6551	154.702	77.4944	-54.4852
8.64	16.7886	-102.672	-23.3319	-57.528	38.0943	105.041
8.66	-18.8677	83.7452	-5.31968	-31.7597	56.6917	128.564
8.68	-51.5239	65.1622	97.6918	96.0072	141.287	9.08497
8.7	106.82	139.579	1.70238	-31.2274	-74.121	72.6026
8.72	84.1636	44.9962	47.7122	12.5366	84.4687	93.1174
8.74	-2.49267	-105.587	55.7212	-53.7009	65.056	13.6295
8.76	192.851	-40.1698	131.729	140.06	90.6407	-10.8613
8.78	5.19484	60.2471	144.737	44.8199	107.223	29.6453
8.8	3.53859	24.6641	-19.257	159.578	19.8023	-138.851
8.82	53.8824	15.0811	6.74847	72.3347	72.3793	70.6502
8.84	144.226	81.4981	60.7531	151.09	-44.0462	80.1487
8.86	79.5699	-21.0849	-75.2432	-88.1565	72.5256	83.6446
8.88	97.9136	28.3321	-31.2404	45.5956	-9.90509	121.138
8.9	80.2574	-10.2509	-3.23852	28.3462	205.662	58.6285
8.92	-6.39889	-189.834	-138.238	31.0953	77.2257	-2.88327
8.94	21.9449	-65.417	-0.23762	66.8428	-35.2127	28.6024
8.96	110.289	-7.99999	58.7614	39.5887	-22.6538	-94.9144
8.98	76.6324	43.417	166.759	-87.6669	-27.0974	4.56633
9	31.9761	14.834	42.7565	35.0759	-162.544	128.045
9.02	45.3199	-46.749	-24.2475	103.817	-26.9925	-54.4794
9.04	11.6636	-111.332	85.7475	-24.4432	41.5561	61.9941
9.06	110.007	-118.915	121.742	-122.705	39.1021	136.465
9.08	102.351	3.50192	-76.2655	-2.96886	-47.3545	33.9343
9.1	107.695	-65.0811	92.7264	114.766	-4.81377	204.401
9.12	35.0386	-23.6641	202.717	-29.501	19.7244	-14.1346
9.14	163.382	-55.2471	111.707	110.23	46.2599	93.3276
9.16	4.72615	62.1699	10.6957	28.9603	64.7928	88.7876
9.18	47.0699	154.587	62.6833	20.6884	-79.6769	106.245
9.2	123.414	3.00384	59.6697	-19.5852	-43.1492	-65.2989
9.22	8.75741	-73.5792	27.6551	-86.8604	92.3758	275.155
9.24	10.1012	-34.1622	119.639	-108.137	-118.102	8.60625
9.26	80.4449	94.2548	23.6224	37.584	47.418	-182.944
9.28	-21.2113	100.672	35.6043	-20.6964	139.935	-34.4968
9.3	99.1324	-82.9112	14.585	2.02147	113.45	29.9487
9.32	31.4762	-37.4942	227.565	-20.2624	132.961	69.3922
9.34	66.8199	-19.0773	64.5429	140.452	-27.5294	129.834
9.36	38.1637	79.3397	129.52	-119.835	22.9772	119.273
9.38	-42.4926	-19.2433	14.496	32.8755	124.481	0.71112
9.4	123.851	-65.8263	109.471	-74.4155	21.9823	4.14686
9.42	50.1949	-1.40931	38.4441	-66.7082	123.481	51.5807
9.44	78.5387	-29.9923	81.4163	-88.0027	154.977	33.0125
9.46	-35.1176	22.4247	147.387	-24.2991	57.4701	-66.5576
9.48	-11.7738	-77.1583	231.357	33.4028	-63.0393	-76.1298
9.5	117.57	-17.7414	40.3252	-162.897	31.4486	-17.7038
9.52	33.9137	0.67562	-17.7077	29.8009	-10.0662	83.7201
9.54	-3.74254	37.0926	72.258	73.4972	72.4163	-34.858
9.56	63.6012	61.5096	171.222	18.1917	-39.1038	-128.438
9.58	117.945	-45.0734	-11.8145	61.8842	13.3734	96.98
9.6	-19.7113	-24.6564	112.147	178.575	61.8479	18.3959
9.62	45.6325	32.7606	10.1075	21.2637	266.32	13.8098
9.64	-108.024	-22.8225	7.06648	48.9506	92.7888	54.2218
9.66	112.32	-72.4055	52.0241	69.6355	52.2552	-43.3683
9.68	28.6637	-49.9885	-57.0198	62.3186	20.7189	40.0395
9.7	147.007	26.4285	-25.065	29.9996	69.1799	143.445
9.72	9.35124	88.8455	110.888	202.679	53.6381	64.8492
9.74	-65.305	-77.7375	-20.1598	1.35598	141.094	36.251
9.76	-4.96125	126.679	-84.2093	109.031	58.5466	21.6507
9.78	-41.6175	89.0964	-52.2604	-0.29554	-20.0033	-167.952
9.8	45.7263	57.5134	137.687	-7.62428	24.4442	62.444
9.82	18.07	-56.0696	109.633	155.045	36.8888	-29.1625
9.84	-52.5862	34.3474	-24.4223	51.7122	132.331	99.229
9.86	39.7575	-54.2356	50.5207	95.3775	-80.23	-121.382
9.88	-32.8987	-20.8186	-9.53779	77.0407	141.207	15.0057
9.9	-3.55498	30.5983	24.4022	21.7019	38.6403	-59.6091
9.92	-58.2112	73.0153	-63.6594	126.361	117.071	13.7741
9.94	93.1325	-16.5677	108.277	88.0181	19.4996	88.1551
9.96	73.4763	14.8493	184.213	69.6731	33.9252	36.5341
9.98	70.82	98.2663	61.1464	-3.674	116.348	116.911
10	12.1638	-60.3167	8.0785	118.977	87.768	-14.7144
10.02	99.5075	-161.9	-8.991	193.626	-89.8147	-2.34178
10.04	87.8513	44.5173	97.9379	72.2722	61.5998	48.0287
10.06	-28.805	27.9342	40.8651	95.9167	97.0115	-105.603
10.08	63.5388	6.35123	160.791	-27.4409	5.42054	-0.23673
10.1	1.88256	-120.232	-12.2853	139.199	116.827	51.1273
10.12	-0.77369	-65.8148	-37.3631	88.8374	-31.7698	34.4893
10.14	44.5701	-38.3978	64.5575	63.4733	102.631	130.849
10.16	49.9138	54.0192	115.476	23.1071	141.029	-1.79333
10.18	67.2576	-56.5638	127.394	13.7387	122.424	-0.43787
10.2	96.6013	-34.1469	74.3091	-77.6319	74.8162	-27.0846
10.22	-29.0549	-8.72987	-15.7771	-73.0048	118.206	-49.7335
10.24	-60.7112	-6.31288	5.1349	65.6202	0.59251	132.615
10.26	39.6326	44.1041	-11.9548	13.243	-63.0235	98.9622
10.28	67.9763	-51.4789	-22.0463	49.8635	100.358	-37.6932
10.3	-21.6799	150.938	0.86039	-31.5182	76.736	213.649
10.32	28.6638	153.355	131.765	-58.9022	42.1115	132.989
10.34	-65.9924	88.772	42.6685	-7.28842	-30.5157	17.3273
10.36	83.3513	17.189	-16.4302	-17.6769	28.8542	-56.3369
10.38	116.695	57.606	49.4693	-37.0677	-28.7787	24.9966
10.4	46.0389	-70.977	55.3669	31.5392	-52.4144	24.3279
10.42	61.3826	-48.56	56.2627	24.1438	119.947	97.657
10.44	65.7264	-47.143	-108.843	115.746	112.306	45.9839
10.46	103.07	-21.726	-87.9512	-41.6539	69.6616	-114.691
10.48	123.414	43.691	-76.061	149.944	167.015	50.6309
10.5	-0.24238	-8.89206	103.827	8.5391	37.3647	168.951
10.52	115.101	78.5249	-53.2864	66.1321	-55.2879	31.2689
10.54	85.4451	-103.058	6.5981	-29.2773	88.0566	64.5845
10.56	3.78888	-32.6411	-100.519	-4.68913	-9.6018	26.8978
10.58	-40.8674	-35.2241	-28.6388	16.8967	34.737	-86.7911
10.6	32.4764	-51.8071	-6.76017	66.4801	82.073	55.5177
10.62	-24.1799	-46.3901	101.116	-54.9388	-30.5939	-78.1757
10.64	21.1639	25.0268	99.9912	-84.3602	-78.2637	25.1285
10.66	94.5076	6.44383	41.8638	144.216	97.0637	-52.5696
10.68	40.8514	68.8608	-146.266	-5.21022	72.3882	-181.27
10.7	-11.8048	50.2778	1.60315	-63.6389	-29.2901	-42.9726
10.72	-50.4611	30.6948	-24.5302	-49.07	73.0287	26.3224
10.74	-8.11734	-65.8882	156.334	55.4964	151.345	-26.3849
10.76	-21.7736	40.5288	125.197	-3.9397	131.658	-105.094
10.78	1.57017	-38.0543	138.057	154.622	51.9678	31.1936
10.8	37.9139	-95.6373	110.916	-110.819	48.2751	-209.521
10.82	-14.7423	34.7797	73.772	-60.2629	37.5795	126.763
10.84	48.6014	59.1967	72.6262	-105.709	168.881	9.04382
10.86	114.945	24.6137	68.4782	38.8424	-0.8204	61.3225
10.88	32.2889	-0.96933	-27.6718	34.3913	76.4753	-28.4011
10.9	103.633	17.4477	25.176	35.9376	-18.2318	166.873
10.92	-51.0236	9.86465	-11.9784	-22.5186	-17.9419	135.145
10.94	-7.6798	-4.71837	22.8651	57.0226	27.3451	60.4138
10.96	-33.3361	26.6986	23.7064	-86.4388	18.6292	5.68072
10.98	50.0077	78.1156	-11.4544	11.0972	122.91	117.945
11	142.351	-24.4674	90.3825	65.6306	39.1887	101.207
11.02	43.6952	-51.0504	-46.7828	77.1615	-61.5359	43.4671
11.04	-5.96104	-54.6334	37.0497	-66.3103	-66.2634	-99.2755
11.06	61.3827	10.7835	-23.1201	118.215	71.0061	-12.0206
11.08	26.7265	-37.7995	-49.2921	43.7382	-12.7272	159.232
11.1	31.0702	-50.3825	-43.4663	-2.74155	64.5364	10.4821
11.12	87.414	-3.96549	-40.6429	-43.2239	20.7972	-3.2702
11.14	-65.2423	57.4515	-81.8217	44.291	-61.945	74.9751
11.16	56.1015	-24.1315	20.9972	121.803	42.3099	45.218
11.18	44.4452	-22.7145	-70.1862	-28.6871	-59.4382	91.4584
11.2	-46.211	58.7024	39.628	116.82	24.8108	72.6964
11.22	-78.8673	19.1194	-91.56	-107.676	28.0568	93.9319
11.24	95.4765	59.5364	16.2495	178.825	59.2999	48.165
11.26	229.82	36.9534	22.0568	-59.6758	56.5401	46.3956
11.28	83.164	0.3704	-22.1384	192.82	179.777	46.6238
11.3	17.5078	-131.213	-112.336	-69.6865	52.0115	-78.1505
11.32	84.8515	81.2044	-55.5358	42.8039	15.2427	-0.92725
11.34	175.195	104.621	-85.7382	-31.7083	-45.529	129.294
11.36	141.539	86.0383	10.0571	-23.2234	20.6963	36.5118
11.38	33.8828	6.45533	-99.1501	28.2587	9.91865	1.72757
11.4	12.2265	83.8723	-16.3597	60.7381	38.138	98.9409
11.42	-127.43	83.2893	6.42823	38.2146	41.3544	46.1517
11.44	-47.086	-17.2937	-4.78631	7.68832	-0.4322	53.3599
11.46	97.2578	36.1233	-25.0033	-80.8408	100.778	28.5657
11.48	44.6015	83.5403	15.7772	-2.37276	182.986	177.769
11.5	32.9453	-15.0428	0.55516	127.092	106.19	44.9697
11.52	35.289	-140.626	50.3306	40.5547	-54.6085	-8.83205
11.54	48.6328	43.7912	-60.8964	-75.9858	-53.4101	21.3636
11.56	77.9766	132.208	29.874	-86.5292	-118.215	23.5568
11.58	42.3203	72.6252	61.6419	-11.0755	51.9778	63.7474
11.6	61.6641	-109.958	-76.5928	-77.6248	-25.8328	51.9355
11.62	43.0078	82.4592	29.1699	34.8231	4.3536	21.121
11.64	74.3516	21.8761	-118.07	40.268	28.537	-47.6961
11.66	128.695	57.2931	54.6876	81.71	8.71736	54.4843
11.68	75.0391	-37.2899	-54.5575	-119.851	-54.1053	90.6621
11.7	103.383	-0.8729	-14.8052	-3.41478	74.069	48.8373
11.72	-2.27343	-1.45591	148.944	23.0184	16.2403	-29.99
11.74	-34.9297	8.96108	-93.3085	80.4485	-111.591	-27.82
11.76	-3.58592	24.3781	-1.56416	33.8757	45.5738	7.34752
11.78	73.7578	18.795	-40.8225	13.2999	96.736	66.5124
11.8	66.1016	-22.788	5.91653	-21.2789	-12.1049	123.675
11.82	25.4453	89.629	-128.347	66.1393	50.0513	57.8343
11.84	1.78909	70.046	-19.6136	-88.4456	-19.7957	129.991
11.86	80.1329	-28.537	6.11733	-85.0334	55.3543	107.146
11.88	5.4766	-68.12	33.8455	115.376	47.5013	46.2976
11.9	31.8204	-100.703	4.57088	-78.2184	29.6452	58.4468
11.92	39.1641	-19.286	-27.7065	-27.8154	2.786	52.5934
11.94	-120.492	-14.8691	-34.9866	-104.416	97.9238	-37.2627
11.96	106.852	-8.45208	-30.2695	-43.0187	102.058	71.8786
11.98	-14.8046	-13.0351	47.4448	-82.625	35.1901	49.0172
12	35.5391	90.3819	97.1563	33.7655	-16.6813	-5.84689
12.02	-8.11713	-60.2011	96.865	12.153	-13.5558	-2.7136
12.04	57.2266	-4.78413	22.5709	-96.4626	103.567	56.417
12.06	90.5704	-106.367	128.274	-48.0814	42.6859	54.545
12.08	10.9141	72.0498	41.974	88.2966	29.8021	18.6702
12.1	-12.7421	-89.5332	-89.3287	-96.3285	162.915	31.7928
12.12	-20.3984	-67.1162	-3.63426	-66.9567	56.0253	27.9127
12.14	55.9454	-16.6992	-40.9427	-57.5882	-53.8677	-90.9701
12.16	-97.7108	-88.2822	-42.2541	6.7772	-21.7639	37.1444
12.18	12.6329	-54.8652	-21.5684	58.1394	98.3369	81.2562
12.2	12.9766	-32.4482	-72.8856	7.49835	11.4346	59.3653
12.22	53.3204	1.96874	129.794	-57.1459	48.5291	92.4717
12.24	20.6642	-3.61427	106.471	4.20662	58.6205	148.575
12.26	-13.9921	23.8027	60.1451	-134.444	91.7089	44.6762
12.28	135.352	85.2197	12.8161	-114.098	48.7941	59.7744
12.3	99.6954	-25.3633	85.484	-29.7553	67.8761	162.87
12.32	76.0392	34.0537	-24.851	64.5842	105.955	-7.03743
12.34	80.3829	20.4707	-99.189	-7.07956	5.03093	30.0525
12.36	-30.2733	-55.1123	53.4699	-12.7466	74.1036	57.1397
12.38	15.0704	-7.69537	-57.8742	-94.417	-29.8268	52.2242
12.4	49.4142	17.7216	-3.22129	-12.0907	-43.7604	49.3058
12.42	-31.2421	-3.8614	-25.5715	15.2324	10.3029	-0.61526
12.44	57.1017	49.5556	107.075	-24.448	-66.6369	42.4609
12.46	98.4454	96.9726	-14.2811	46.8684	54.4201	20.5342
12.48	29.7892	1.38956	1.35946	96.1814	-25.5261	-10.3952
12.5	83.1329	-77.1934	43.9969	74.491	-61.4754	-0.32748
12.52	48.4767	-30.7765	-42.3688	-73.2027	59.5721	3.73749
12.54	47.8205	-103.359	-26.7376	-96.8999	15.6165	78.7996
12.56	11.1642	-49.9425	-1.1095	-58.6004	4.65775	18.859
12.58	-43.492	-9.52551	127.515	-29.3043	19.6958	-78.0845
12.6	95.8517	24.8915	126.137	-20.0116	-25.2692	72.9693
12.62	-6.80453	40.3085	78.7557	66.2776	16.7625	84.0201
12.64	-23.4608	-16.2746	55.371	-62.4365	-27.2089	121.068
12.66	-25.117	-22.8576	-17.0168	84.8458	115.817	96.1134
12.68	11.2267	-54.4406	-84.4078	-8.87524	-46.1611	-68.8442
12.7	19.5705	-79.0236	-28.8021	-59.5998	67.8581	17.1954
12.72	-7.08576	-52.6066	52.8003	74.6722	-18.1259	99.232
12.74	22.258	69.8104	-64.6004	-47.0593	3.88691	-33.7341
12.76	44.6018	-62.7726	-77.0045	-39.7942	34.8966	75.2968
12.78	80.9455	-95.3556	-113.412	96.4673	44.9031	19.3249
12.8	25.2892	-22.9387	42.1776	67.7253	26.9065	34.3501
12.82	-20.367	-5.52167	-6.23633	149.98	-4.09326	97.3725
12.84	12.9768	-3.10469	70.3465	95.2307	-67.0962	-14.6081
12.86	-46.6795	58.3123	46.9259	-9.52191	2.89772	79.4085
12.88	-38.3357	56.7293	14.502	14.7219	118.888	71.4221
12.9	29.008	-10.8537	-2.92522	-33.0378	24.8761	133.433
12.92	24.3518	0.56326	-5.35581	151.199	115.861	-50.5592
12.94	97.6955	36.9802	-0.78978	-18.5679	-22.1582	24.4457
12.96	40.0393	23.3972	-19.2271	111.662	-9.18003	55.4477
12.98	0.38303	2.81421	37.3321	13.8875	0.79495	-20.5532
13	-14.2732	1.2312	-113.112	-98.8902	26.7668	126.443
13.02	36.0705	-19.3518	31.4404	-16.6715	-8.26455	77.4362
13.04	29.4143	-115.935	49.9894	50.5436	38.701	34.4265
13.06	62.758	-99.5178	10.5349	26.755	-22.3367	-6.5861
13.08	89.1018	-5.10086	70.077	68.9627	-6.37748	68.3983
13.1	137.446	25.3161	-12.3844	65.1668	79.5786	27.3798
13.12	-4.21069	43.7331	4.15071	53.3672	-20.4685	114.358
13.14	64.1331	-6.8499	-0.31766	73.5639	16.4812	70.3338
13.16	96.4768	-74.4329	-60.7895	-36.243	25.4278	54.3063
13.18	55.8206	-11.0159	-56.2649	7.94629	-34.6288	110.276
13.2	20.1643	8.40106	-11.7439	16.1319	76.3114	74.2425
13.22	53.5081	49.818	47.7737	19.3138	-77.7515	-39.7939
13.24	65.8518	-8.76497	51.2877	-206.508	-80.8175	107.167
13.26	109.196	-95.348	-9.20192	113.666	39.1133	60.1243
13.28	23.5393	-30.931	-106.695	-38.1631	-46.9591	33.0789
13.3	19.8831	-68.514	-27.1918	135.004	-90.0346	-39.9695
13.32	42.2268	-24.097	-12.6922	43.1669	23.8867	8.97903
13.34	193.571	-64.68	-7.19617	-20.6738	48.8049	28.9246
13.36	17.9143	-45.263	47.2962	33.4817	94.7199	4.8671
13.38	-35.7419	-11.8461	-53.215	-44.3666	33.6317	-63.1934
13.4	89.6018	-44.4291	-15.7299	-7.21871	76.5404	95.743
13.42	61.9456	17.9879	57.7515	64.9253	42.446	38.6765
13.44	39.2894	-60.5951	-13.7707	-8.93445	-9.65167	51.6068
13.46	34.6331	12.8219	58.7034	13.2019	-12.7524	-62.4659
13.48	86.9769	6.23887	32.1738	-68.6656	51.1436	-9.54161
13.5	66.3206	-30.3441	-23.3596	35.4631	-17.9635	56.3796
13.52	36.6644	15.0728	50.1034	22.5878	-12.0738	-26.7023
13.54	36.0081	-24.5102	-109.437	70.7087	-61.1872	26.2127
13.56	15.3519	-35.0932	-122.982	89.8256	-3.30374	132.125
13.58	71.6956	-4.6762	-11.5303	-52.0613	23.5765	-28.9664
13.6	46.0394	22.7408	-66.0823	-32.9522	71.4536	-12.0607
13.62	9.38314	45.1578	48.3618	47.1531	17.3276	47.842
13.64	56.7269	-30.4252	-34.1979	21.2543	29.1984	89.7416
13.66	33.0706	86.9917	-40.7613	-7.64837	-57.934	66.6381
13.68	13.4144	1.40873	187.671	-80.555	7.93047	160.531
13.7	36.7582	-40.1743	114.1	-84.4656	-41.2082	137.422
13.72	58.1019	-30.7573	18.5253	-65.3802	17.6499	138.309
13.74	-47.5543	-35.3403	-100.053	55.7012	87.5049	-1.80722
13.76	-51.2106	-51.9233	51.3638	22.7786	-35.6432	19.0736
13.78	94.1332	-13.5063	93.7772	51.852	-6.79456	71.9513
13.8	2.47692	-17.0894	-7.81323	-10.0786	112.051	54.8259
13.82	10.8207	20.3276	-32.4076	70.9867	7.89331	34.6973
13.84	87.1644	-45.2554	44.9941	-83.952	73.7325	-21.4344
13.86	61.5082	75.1616	35.3919	49.1053	-6.43146	142.431
13.88	109.852	-28.4214	-99.2143	119.158	101.401	15.2926
13.9	44.1957	5.99557	-54.8244	43.2076	1.23114	42.1513
13.92	71.5394	60.4126	-93.4385	-96.7474	-106.942	94.0069
13.94	-16.1168	103.83	203.943	59.2936	84.8811	45.8593
13.96	-68.7731	-4.75347	10.3214	-67.6696	93.7013	76.7085
13.98	16.5707	-4.33648	38.6954	156.363	35.5184	75.5545
14	-5.08555	105.081	25.0653	21.3917	13.3323	-36.6027
14.02	-36.7418	-15.5025	-114.569	1.41619	41.1431	31.2369
14.04	-6.39804	38.9145	-17.2069	-66.5635	-41.0493	-21.9268
14.06	109.946	87.3315	-55.8491	-72.5473	45.7551	67.9064
14.08	98.2895	25.7484	-29.4953	80.4647	-52.4436	104.736
14.1	29.6332	0.16544	-30.1456	92.4725	-3.64553	-35.4369
14.12	21.977	-25.4176	28.2	73.4762	-18.8506	-16.6135
14.14	19.3207	-31.0006	-11.4585	-27.5244	-22.0588	139.207
14.16	35.6645	71.4164	-1.12115	-24.5291	51.7298	131.024
14.18	65.0082	8.83338	-66.7879	-1.53811	28.5153	111.838
14.2	51.352	32.2504	1.54123	-22.5513	39.2976	-59.352
14.22	16.6957	-33.3327	51.8662	74.4313	48.0767	12.4552
14.24	1.03949	-10.9157	-42.813	110.41	73.8527	46.2592
14.26	3.38324	18.5013	-37.4963	-37.6163	-12.3744	105.06
14.28	10.727	-8.08169	-121.184	26.3535	64.3952	-16.1427
14.3	72.0708	-47.6647	-77.8756	47.319	-16.8383	73.6515
14.32	3.4145	-2.24772	78.4285	80.2802	34.925	30.4423
14.34	128.758	2.16927	-26.2717	-63.7628	-6.3148	9.22987
14.36	92.102	-5.41374	54.0239	183.19	-6.55779	43.0141
14.38	77.4458	-15.9968	-29.6847	19.1381	-1.80394	21.7951
14.4	23.7895	-19.5798	-53.3976	28.0821	-16.0533	-59.4273
14.42	69.1333	20.8372	24.8852	-43.9782	6.69426	47.347
14.44	98.477	-8.7458	-29.8362	12.9571	10.4386	41.118
14.46	119.821	-31.3288	-69.5619	21.888	6.17982	98.8857
14.48	111.165	10.0882	2.70801	80.8146	-49.0821	162.65
14.5	109.508	-47.4948	32.9736	-65.2631	78.6527	-52.5889
14.52	87.852	62.9221	11.235	-40.3453	40.3844	136.169
14.54	35.1958	-38.6609	22.4919	-22.4319	60.113	138.923
14.56	52.5395	-65.2439	63.7446	4.4771	74.8384	20.6741
14.58	86.8833	102.173	23.9928	39.3817	-5.43943	-85.5783
14.6	0.22705	69.5901	26.2367	-25.7181	-69.7204	-79.8341
14.62	-28.4292	65.0071	39.4762	-70.8224	22.9955	72.9068
14.64	-76.0854	-49.5759	-139.289	123.069	24.7082	86.6443
14.66	91.2583	54.8411	-144.058	21.9557	64.4178	-94.6216
14.68	110.602	-40.742	-46.8318	41.838	45.1242	106.109
14.7	1.94582	-72.325	-11.61	-32.2841	22.8274	139.837
14.72	1.28957	15.092	-70.3926	52.5893	-8.47248	143.56
14.74	-10.3667	136.509	-156.18	37.4582	34.2244	81.281
14.76	42.9771	81.926	-120.971	11.3225	164.918	91.9981
14.78	88.3208	37.343	-11.7674	93.1824	96.6088	73.7119
14.8	142.665	19.7599	81.4321	84.0377	78.2962	116.422
14.82	70.0083	26.1769	-50.373	14.8885	102.98	-7.87092
14.84	13.3521	60.5939	-34.1826	-40.2653	31.6615	70.8325
14.86	90.6958	24.0109	-131.997	10.5764	-19.6606	38.5326
14.88	92.0396	45.4279	-21.8154	-21.5865	24.0142	-16.7709
14.9	95.3833	14.8449	60.3614	36.246	32.6858	32.9223
14.92	2.7271	50.2619	64.5336	87.0739	-3.6458	23.612
14.94	211.071	5.67885	50.7012	17.8972	-14.9805	-20.7018
14.96	50.4146	53.0958	49.8642	57.7159	-74.3184	38.981
14.98	47.7584	99.5128	-71.9774	-70.47	-48.6595	44.6603
15	113.102	35.9298	-53.8236	-8.66054	16.9963	13.3361
15.02	97.4459	-17.6532	-26.6745	2.14427	35.6489	1.00844
15.04	63.7896	-7.23622	-32.5299	123.944	62.2983	54.6773
15.06	50.1334	-77.8192	69.6099	28.7399	-40.0554	116.343
15.08	167.477	19.5978	1.74512	52.5308	31.5877	60.0046
15.1	106.821	-75.9853	-100.124	19.3169	21.2276	50.663
15.12	107.165	64.4317	-61.9986	11.0983	-81.1356	54.3178
15.14	68.5084	45.8487	101.123	56.8751	-56.502	61.9692
15.16	85.8521	7.2657	-84.761	18.6471	35.1285	56.617
15.18	85.1959	74.6827	-105.649	18.4144	8.75572	-31.7386
15.2	12.5396	31.0997	92.4576	62.177	152.38	23.9022
15.22	9.8834	88.5167	44.5598	56.9348	118.001	80.5395
15.24	109.227	54.9336	-74.3428	48.6879	19.6185	-60.8268
15.26	120.571	31.3506	97.7498	108.436	-34.7668	3.80337
15.28	107.915	-51.2324	-49.1623	108.18	145.845	66.43
15.3	14.2584	8.1846	66.9207	5.9185	16.4529	112.053
15.32	103.602	15.6016	-16.001	149.652	-39.942	150.673
15.34	47.9459	14.0186	27.0724	77.3816	85.6599	86.2886
15.36	20.2897	1.43556	-95.8591	24.1059	53.2587	63.901
15.38	62.6334	77.8525	14.2047	29.8255	32.8543	102.51
15.4	27.9772	51.2695	-21.7365	76.5401	61.4468	93.115
15.42	59.3209	83.6865	69.3175	152.25	73.0361	94.7167
15.44	39.6647	54.1035	10.3666	-3.04508	109.622	60.3147
15.46	79.0084	100.52	88.4108	99.655	82.2051	-14.0908
15.48	31.3522	84.9375	131.45	21.3503	60.7849	30.5
15.5	137.696	15.3545	-45.5155	122.041	72.3615	129.087
15.52	137.04	67.7715	26.514	61.7261	-32.0651	74.6709
15.54	72.3835	43.1884	-75.4615	95.4066	40.5052	73.2509
15.56	26.7272	91.6054	100.558	96.0822	23.0723	56.8273
15.58	40.071	123.022	52.5726	59.7529	98.6362	8.40006
15.6	151.415	126.439	53.5822	-37.5813	-9.80301	29.9692
15.62	186.758	108.856	20.5868	9.07947	61.7546	89.5347
15.64	85.1022	10.2734	8.58635	15.7353	194.309	140.096
15.66	126.446	51.6904	-34.4191	26.3862	66.8603	71.6547
15.68	50.7897	102.107	18.5705	55.0321	94.4084	120.209
15.7	65.1335	51.5243	-69.445	27.673	125.953	5.76006
15.72	80.4772	102.941	111.534	-20.691	-26.5049	9.30725
15.74	146.821	-18.6417	79.5088	-80.0601	-64.9664	46.8508
15.76	180.165	31.7753	66.4781	140.566	20.5691	-3.6094
15.78	127.508	138.192	-47.5577	48.1866	-35.8987	41.9267
15.8	52.8522	46.6093	106.401	28.8025	35.6304	67.4592
15.82	53.196	-0.97376	34.3554	65.4132	-23.8437	128.988
15.84	7.53976	127.443	14.3042	114.019	10.6791	52.513
15.86	64.8835	66.8602	-13.7521	-66.3804	42.1986	69.0344
15.88	75.2273	78.2772	98.1865	48.2152	30.715	-39.4479
15.9	105.571	70.6942	34.1199	-7.19438	41.2283	9.06599
15.92	81.9148	56.1112	52.0481	31.391	68.7383	131.576
15.94	32.2585	59.5282	87.9712	19.9713	33.2452	128.083
15.96	51.6023	-27.0549	167.889	77.5464	30.749	24.5854
15.98	99.946	-2.63787	60.8017	116.116	111.25	159.084
16	81.2898	129.779	-1.29095	189.681	56.7469	143.58
16.02	38.6335	65.1961	-15.3888	56.241	85.2411	81.0712
16.04	104.977	72.6131	79.5081	128.796	33.7322	34.559
16.06	115.321	76.0301	28.3998	4.34497	87.22	103.043
16.08	126.665	-72.5529	-1.71381	-50.1108	14.7047	59.5232
16.1	36.0085	14.8641	181.167	70.4282	76.1863	65.9996
16.12	72.3523	107.281	116.043	92.962	-20.3354	72.4723
16.14	94.696	67.698	131.914	132.491	34.1398	92.9412
16.16	84.0398	43.115	60.7788	83.014	105.612	111.406
16.18	49.3836	59.532	145.639	16.5321	109.081	28.8676
16.2	71.7273	113.949	106.493	57.045	133.546	110.325
16.22	76.0711	114.366	33.3423	89.5527	92.0089	157.779
16.24	38.4148	121.783	20.186	106.055	122.468	33.2288
16.26	38.7586	19.1999	113.024	15.5522	-38.0756	59.6749
16.28	59.1023	6.61692	117.857	140.044	10.3774	80.1171
16.3	-24.5539	60.0339	17.685	109.531	74.8272	79.5556
16.32	51.7898	118.451	173.507	151.012	16.2739	85.9902
16.34	-8.86641	174.868	219.324	71.4877	185.717	132.421
16.36	76.4773	159.285	135.135	168.958	62.1577	39.8479
16.38	108.821	122.702	89.9411	106.424	88.5948	62.2709
16.4	0.16485	123.119	123.741	235.883	103.029	133.69
16.42	124.509	194.536	123.536	139.338	28.4596	43.1056
16.44	106.852	198.953	128.326	184.787	65.8872	123.517
16.46	67.1961	100.37	190.11	72.2311	125.312	150.925
16.48	149.54	1.78678	217.888	172.67	87.7329	101.328
16.5	38.8836	92.2038	155.661	120.103	145.151	160.728
16.52	92.2274	103.621	257.428	192.53	147.566	147.124
16.54	119.571	146.038	140.19	143.952	105.978	91.5164
16.56	23.9149	224.455	304.946	102.369	96.3863	130.905
16.58	158.259	191.872	219.697	155.781	143.792	226.289
16.6	127.602	199.289	215.442	207.187	137.194	82.6693
16.62	178.946	266.706	240.181	283.587	187.593	146.046
16.64	153.29	240.123	186.915	303.982	106.989	130.418
16.66	73.6336	212.54	400.644	235.371	140.382	159.787
16.68	71.9774	266.957	361.366	286.755	122.771	92.1517
16.7	141.321	189.374	398.083	321.134	118.158	170.512
16.72	124.665	231.791	385.794	331.507	223.541	167.869
16.74	161.009	174.208	424.5	281.875	236.921	207.222
16.76	153.352	298.625	501.2	392.237	161.298	181.571
16.78	239.696	314.042	567.894	330.593	114.671	232.916
16.8	107.04	265.459	568.583	254.944	230.042	262.257
16.82	162.384	267.876	535.265	383.289	319.409	287.594
16.84	335.727	341.293	560.943	367.629	370.773	109.927
16.86	281.071	405.71	648.614	443.963	259.134	147.256
16.88	262.415	462.127	862.279	439.292	184.492	195.582
16.9	344.759	510.543	852.939	522.615	330.847	270.903
16.92	314.102	423.96	739.593	377.932	350.198	390.22
16.94	405.446	479.377	806.241	407.244	254.547	198.533
16.96	446.79	477.794	814.884	515.55	231.892	196.842
16.98	464.134	580.211	667.52	492.851	267.234	221.147
17	490.477	601.628	858.151	715.145	293.572	60.4482
17.02	465.821	740.045	897.776	583.435	394.908	197.745
17.04	618.165	730.462	854.395	520.718	397.24	232.038
17.06	697.509	811.879	1041.01	539.996	343.57	175.327
17.08	818.852	909.296	936.616	595.268	382.896	191.612
17.1	908.196	911.713	1118.22	660.535	337.219	279.893
17.12	1291.54	963.13	1283.81	591.795	362.538	233.17
17.14	1599.88	1023.55	1134.4	745.05	342.855	275.443
17.16	2146.23	1216.96	1207.99	748.3	366.168	263.712
17.18	2530.57	1180.38	1274.56	633.543	344.479	220.976
17.2	3262.91	1486.8	1313.14	761.781	433.786	265.237
17.22	4030.26	1554.22	1327.7	768.013	494.089	209.494
17.24	5087.6	1729.63	1364.26	662.239	472.39	298.746
17.26	6106.95	1740.05	1537.82	823.46	368.688	270.995
17.28	6926.29	1978.47	1417.36	625.675	366.982	273.239
17.3	7697.63	2214.88	1412.91	646.883	391.273	186.479
17.32	7852.71	2244.3	1506.44	676.087	316.561	237.715
17.34	7739.56	2289.72	1504.97	524.284	352.846	211.947
17.36	7171.41	2523.13	1468.49	656.475	357.127	278.175
17.38	6292.26	2735.55	1658.01	713.661	458.406	211.399
17.4	5194.11	2793.97	1612.52	614.841	385.681	260.619
17.42	3986.96	2923.39	1546.03	596.015	387.953	190.834
17.44	3068.8	2832.8	1516.53	651.183	346.222	231.046
17.46	2393.65	2951.22	1608.02	529.346	228.488	224.254
17.48	1821.5	2896.64	1658.51	619.503	305.75	189.457
17.5	1364.35	2780.05	1451.99	675.654	294.01	229.657
17.52	1084.2	2699.68	1403.47	511.799	372.266	189.852
17.54	936.049	2547.32	1309.93	654.939	286.519	207.043
17.56	629.898	2388.95	1337.4	573.073	214.769	128.231
17.58	417.747	2352.58	1355.85	529.201	266.015	222.414
17.6	475.596	2089.21	1284.3	412.324	310.259	225.594
17.62	505.445	1968.84	1192.75	493.441	290.499	123.769
17.64	431.294	1837.47	1182.19	527.553	249.736	90.9406
17.66	319.143	1700.1	1082.62	434.658	275.97	200.108
17.68	381.992	1739.73	992.043	432.758	177.201	190.272
17.7	322.841	1453.36	995.462	285.853	145.429	249.431
17.72	242.69	1376.99	1054.88	311.942	141.653	234.587
17.74	278.539	1241.62	1037.28	366.025	237.874	95.7383
17.76	228.388	1201.26	849.682	275.103	207.092	132.886
17.78	252.237	1085.89	964.076	313.175	85.3073	190.03
17.8	202.086	1052.52	817.464	242.242	183.519	137.17
17.82	111.935	798.149	798.845	189.303	80.7275	59.3055
17.84	164.784	795.78	832.22	351.359	230.933	184.438
17.86	149.633	899.411	715.589	209.409	189.135	214.566
17.88	114.482	664.042	693.951	244.454	209.334	172.69
17.9	117.331	661.673	709.307	189.493	109.53	109.81
17.92	147.18	638.304	554.657	177.526	107.722	104.927
17.94	68.0286	642.935	630	226.555	125.912	71.0392
17.96	69.8776	561.566	602.337	256.577	32.0982	185.148
17.98	136.727	541.197	477.668	206.595	98.2813	115.253
18	179.575	489.828	389.992	77.6067	139.461	137.354
18.02	60.4244	462.459	516.31	162.613	88.638	25.4509
18.04	120.273	393.089	483.622	94.6142	178.812	35.5442
18.06	115.122	365.72	329.927	152.61	171.982	25.6337
18.08	167.971	406.351	479.227	182.6	108.149	13.7194
18.1	99.8203	388.982	350.52	200.585	76.3131	194.801
18.12	135.669	292.613	396.806	140.565	137.474	195.879
18.14	94.5182	218.244	345.087	80.5389	114.632	89.9535
18.16	54.3671	271.875	330.361	168.508	150.786	118.024
18.18	13.2161	364.506	375.629	71.4713	10.9374	101.091
18.2	36.065	377.137	352.891	126.43	133.086	72.1535
18.22	104.914	198.768	369.147	195.383	53.2305	44.2127
18.24	63.763	269.399	310.396	243.33	60.3723	-40.7319
18.26	22.6119	291.03	286.64	81.2726	126.511	-33.6803
18.28	92.4609	265.661	293.877	12.2098	97.6462	64.3675
18.3	18.3098	171.292	235.108	224.142	73.7784	97.4117
18.32	20.1588	133.923	180.333	107.068	47.9075	148.452
18.34	-4.99226	148.554	266.552	65.9897	53.0333	63.4888
18.36	139.857	169.185	250.764	176.906	47.156	47.5217
18.38	89.7057	202.816	214.971	66.817	168.275	36.551
18.4	27.5546	234.447	191.171	73.7228	105.392	-0.42345
18.42	23.4036	147.078	194.366	165.623	-16.495	89.5984
18.44	34.2525	99.709	123.554	79.5189	76.6149	102.617
18.46	35.1015	171.34	224.736	0.40917	-26.2783	64.6311
18.48	56.9504	151.971	226.913	95.2943	50.8252	10.6419
18.5	61.7994	132.602	194.083	51.1744	-2.07434	106.649
18.52	88.6483	156.233	160.247	-6.95072	47.0229	82.6526
18.54	73.4973	156.864	158.405	53.9191	148.117	86.6524
18.56	87.3463	125.495	129.557	14.7838	138.208	71.6487
18.58	73.1952	168.126	215.703	94.6434	76.2955	-21.3588
18.6	41.0442	135.757	218.844	-19.502	56.38	92.6302
18.62	61.8931	130.388	221.978	39.3475	46.4613	101.616
18.64	28.7421	161.019	108.106	15.1919	63.5394	40.5973
18.66	-29.409	144.65	115.228	51.0313	-23.3856	71.5754
18.68	36.44	141.281	79.3446	-21.1343	110.686	47.5499
18.7	28.289	64.9118	-65.545	8.69504	36.7547	32.5208
18.72	9.13792	50.5427	132.56	-21.4806	36.8201	-2.51182
18.74	19.9869	70.1737	31.6581	10.3388	135.882	-6.54804
18.76	61.8358	40.8047	152.751	-4.84683	63.9413	89.4122
18.78	2.68479	22.4357	181.838	39.9626	15.9972	153.369
18.8	-5.46625	-6.93335	194.919	67.7671	27.0499	86.3219
18.82	12.3827	62.6976	263.994	4.5666	28.0994	82.2715
18.84	81.2317	-34.6714	63.0628	40.3612	78.1457	165.218
18.86	-28.9194	12.9596	133.126	39.1509	27.1888	76.16
18.88	-6.07043	-30.4094	225.184	56.9357	92.2287	96.099
18.9	18.7785	93.2215	204.235	61.7155	55.2655	56.0344
18.92	-22.3725	-11.1475	223.281	111.491	33.299	92.9664
18.94	-59.5236	30.4835	13.3213	61.2606	30.3294	46.8948
18.96	42.3254	-0.88553	219.356	43.0259	95.3566	72.8198
18.98	36.1744	47.7454	161.384	6.78631	88.3806	129.741
19	44.0233	0.37643	73.4068	52.5419	41.4015	68.6593
19.02	-35.1277	-17.9926	36.4238	16.2926	134.419	108.574
19.04	15.7212	62.6384	76.4351	143.039	101.434	47.4848
19.06	-4.42981	-63.7306	181.441	6.77972	26.4449	38.3924
19.08	11.4191	-10.0997	27.4403	130.516	78.453	79.2966
19.1	25.2681	-70.4687	128.434	5.24765	143.458	132.197
19.12	-11.8829	-12.8377	137.423	127.974	40.4596	61.0946
19.14	11.966	-9.20673	128.405	56.6965	10.4581	48.9885
19.16	59.815	46.4243	67.3823	100.414	25.4535	-18.1211
19.18	-26.3361	78.0552	147.354	12.1264	59.4457	-7.23403
19.2	-4.48712	55.6862	127.319	-3.16573	64.4347	78.6496
19.22	-38.6382	41.3172	43.2793	55.5374	118.42	33.5298
19.24	-39.7892	21.9482	53.2336	15.2359	119.403	172.407
19.26	51.0598	58.5791	53.1823	2.92968	-50.6175	120.28
19.28	25.9087	84.2101	-43.8746	56.6188	-2.64124	67.1503
19.3	-38.2423	23.8411	-6.93712	6.30325	11.3318	88.017
19.32	-53.3934	32.4721	-72.0052	36.9831	3.3017	73.8804
19.34	54.4556	67.103	16.9211	31.6582	-45.7316	13.7404
19.36	-43.6955	87.734	-53.1582	-32.6712	68.2319	110.597
19.38	28.1535	4.36501	-102.243	4.99472	98.1922	69.4504
19.4	21.0024	86.996	49.6665	17.6561	55.1493	-33.6995
19.42	-15.1486	154.627	36.5706	25.3128	45.1033	47.1472
19.44	6.70036	8.25794	29.4691	84.965	-43.946	17.9905
19.46	-44.4507	58.8889	101.362	130.613	75.0016	88.8306
19.48	-14.6017	51.5199	124.25	27.2556	25.946	17.6674
19.5	-11.7528	21.1509	87.1316	14.8942	83.8872	64.5009
19.52	-7.90381	42.7819	-44.992	43.5282	42.8252	-26.6689
19.54	36.9451	-50.5872	16.879	132.158	36.7601	25.1581
19.56	85.7941	-50.9562	-58.2554	68.7826	7.6917	5.98173
19.58	42.6431	41.6748	43.6047	80.4031	70.6202	10.8021
19.6	29.492	50.3058	30.4593	4.01907	-46.4546	49.6193
19.62	4.34098	11.9367	-77.6915	6.6306	5.46751	102.433
19.64	48.1899	-74.4323	54.1523	70.2377	-11.6136	86.2439
19.66	54.0389	23.1987	-120.009	-22.1597	-55.6979	75.0513
19.68	17.8879	27.8297	18.8236	-9.56153	86.2146	154.856
19.7	10.7368	-44.5393	0.65111	48.0322	55.124	138.657
19.72	-32.4142	-41.9084	65.4733	-30.3784	20.0301	111.454
19.74	61.4347	0.72261	81.2901	-1.79345	42.9331	15.2489
19.76	76.2837	18.3536	-47.8985	-63.2129	59.8328	70.0403
19.78	24.1326	-9.01543	-17.0924	-54.6367	48.7294	63.8285
19.8	141.982	-52.3845	15.7083	-51.0648	18.6228	76.6136
19.82	100.831	-18.7535	-49.4963	-71.4974	69.513	66.3954
19.84	45.6795	-94.1225	-63.7062	70.0658	91.4	31.1741
19.86	62.5285	-73.4915	-80.9214	15.6246	-71.7161	-37.0503
19.88	127.377	-44.8605	-40.142	95.1791	34.1645	13.7221
19.9	-20.7736	38.7704	122.632	184.729	76.042	118.491
19.92	-9.92467	43.4014	103.401	11.2752	41.9162	70.2574
19.94	45.9243	33.0324	-17.8352	4.81683	49.7873	-11.9796
19.96	35.7732	-1.33663	139.923	42.3542	-11.3448	36.7803
19.98	-17.3778	9.29435	104.676	-87.1127	9.51991	13.5371
20	75.4711	64.9253	33.4243	49.4162	-151.619	103.291
20.02	62.3201	-21.4437	-42.8331	-123.059	-18.7602	119.041
20.04	153.169	-2.81272	60.9044	-61.5388	46.0949	135.789
20.06	99.018	-50.1817	-54.3633	24.9774	20.9468	91.5332
20.08	119.867	-78.5508	118.364	-42.5106	84.7956	50.2745
20.1	20.7159	-46.9198	17.0857	74.9972	50.6412	62.0127
20.12	-21.4351	-39.2888	-13.1976	-10.4992	80.4835	95.7479
20.14	27.4139	-74.6578	50.514	-19.9997	86.3227	99.4801
20.16	10.2628	-5.02685	-29.7796	32.4956	-26.8413	15.2092
20.18	-33.8882	12.6041	77.9217	-9.01319	-57.0085	28.9352
20.2	94.9607	-4.76489	-11.3822	-80.5261	-52.1788	38.6583
20.22	66.8097	-16.1339	115.309	190.957	26.6476	104.378
20.24	67.6586	22.4971	-0.00518	140.436	98.4708	69.0953
20.26	71.5076	-35.872	142.676	25.9104	1.29087	116.809
20.28	38.3565	16.759	129.351	87.3811	-29.8923	60.5203
20.3	69.2055	23.39	93.0221	82.8477	17.9214	-69.7717
20.32	84.0545	-6.97902	-3.31228	50.3103	90.7319	40.9333
20.34	53.9034	-24.348	-59.6517	19.7688	80.5392	115.635
20.36	28.7524	40.2829	-16.9962	-3.77673	47.3433	43.3344
20.38	12.6013	-47.0861	59.6543	77.6737	45.1442	87.0305
20.4	44.4503	-32.4551	13.2998	15.1202	50.9419	20.7236
20.42	121.299	116.176	22.9402	-128.437	146.736	33.4139
20.44	10.1482	-27.1931	72.5757	-70.9989	76.5278	18.1011
20.46	-19.0028	-6.56218	195.206	55.4356	83.3159	42.7855
20.48	-14.1539	28.0688	65.8317	-41.1338	16.1009	113.467
20.5	35.6951	-27.3002	13.4522	20.2928	16.8826	24.1454
20.52	-2.45597	-31.6692	73.0678	1.71542	83.6612	109.821
20.54	13.393	30.9617	83.6784	18.1342	126.437	22.4936
20.56	69.242	-47.4073	57.2841	39.549	130.209	-31.8366
20.58	-29.9091	20.2237	48.8849	8.95989	102.978	55.8303
20.6	16.9399	-11.1453	-35.5192	-25.6331	-0.25643	80.4943
20.62	-19.2112	-25.5144	23.0718	46.7701	139.506	145.155
20.64	33.6378	85.1166	34.6578	26.1694	121.266	81.8138
20.66	0.48673	2.7476	106.239	-32.4352	63.0219	77.4692
20.68	46.3357	-52.6214	64.8153	6.95637	161.775	0.12176
20.7	-2.81536	37.0096	59.3868	-6.65587	22.5247	67.7715
20.72	61.0336	-44.3595	76.9534	61.7281	63.2714	107.418
20.74	-28.1174	14.2715	-36.4848	-0.89179	35.0149	83.0625
20.76	64.7315	29.9025	130.072	13.4846	46.7551	-9.29629
20.78	129.58	73.5335	104.624	-112.143	88.4922	149.342
20.8	88.4294	-28.8356	17.1716	-12.7741	-27.7739	160.978
20.82	25.2784	-24.2046	-42.2859	-5.40908	35.9568	171.611
20.84	52.1273	-69.5736	95.2518	76.9522	-22.3157	148.241
20.86	53.9763	42.0574	-4.2152	7.30974	-19.5914	146.868
20.88	6.82525	69.6884	9.31301	78.6636	47.1297	-41.5076
20.9	55.6742	42.3193	88.8365	36.0137	53.8476	1.11412
20.92	22.5232	8.95032	42.3552	-15.6399	40.5624	115.733
20.94	12.3721	-36.4187	149.869	-52.2972	21.2739	13.3493
20.96	-9.77892	20.2123	90.3784	-19.9582	39.9823	86.9627
20.98	48.07	32.8432	63.883	101.377	-1.3126	22.5735
21	8.91899	27.4742	71.3828	-15.2911	103.389	164.181
21.02	15.768	-91.8948	34.878	58.037	189.088	68.7867
21.04	48.6169	-75.2638	67.3685	-26.6385	67.7837	116.389
21.06	-38.5341	8.36717	90.8543	-2.31766	51.4761	161.989
21.08	71.3148	29.9981	110.335	45.9996	113.165	138.586
21.1	68.1638	57.6291	75.812	27.3132	9.85123	86.1807
21.12	108.013	8.2601	37.2839	61.6233	69.534	135.772
21.14	30.8617	12.8911	43.7511	38.9298	91.2136	126.362
21.16	-4.28935	84.5221	21.2138	31.2327	71.89	21.948
21.18	68.5596	70.153	5.6718	52.5321	67.5632	97.5318
21.2	51.4086	-19.216	2.12526	-5.17206	105.233	56.1128
21.22	73.2575	35.415	50.5741	117.12	87.9001	52.6913
21.24	52.1065	44.046	81.0184	4.40909	120.564	183.267
21.26	63.9554	-18.323	77.4582	153.694	22.2242	42.8403
21.28	52.8044	25.3079	109.893	-94.0238	61.8814	6.41083
21.3	45.6534	3.9389	55.324	63.2546	163.535	87.9788
21.32	47.5023	62.5699	106.75	-16.4705	148.186	78.5441
21.34	44.3513	-82.7991	65.1718	87.8009	125.834	11.1068
21.36	70.2002	74.8318	72.5889	43.0689	19.4784	89.6669
21.38	77.0492	91.4628	10.0015	99.3335	22.1197	121.224
21.4	57.8981	-18.9062	0.40959	60.5947	79.7577	-20.2206
21.42	-122.253	10.7248	-5.18676	183.852	85.3926	132.332
21.44	18.596	183.356	95.2124	200.107	71.0243	96.8816
21.46	-10.555	40.9867	64.6072	144.358	112.653	113.429
21.48	52.294	-9.3823	62.9975	45.6054	152.278	181.974
21.5	63.1429	36.2487	57.3833	67.8497	85.9001	77.5157
21.52	22.9919	-53.1203	82.7648	-23.9094	84.519	-13.9447
21.54	6.84083	36.5106	94.1418	69.3282	127.135	126.592
21.56	47.6898	-5.85838	102.514	71.5624	91.7472	99.127
21.58	45.5387	-48.2274	27.8827	-11.2066	208.357	56.659
21.6	34.3877	-129.596	136.247	102.021	74.9627	264.189
21.62	71.2366	-32.9654	140.606	133.245	103.566	60.7156
21.64	11.0856	-136.334	147.961	161.466	63.1653	53.2402
21.66	-4.06543	-37.7035	98.312	88.6843	142.762	97.7623
21.68	64.7835	-5.07252	131.658	48.8989	77.3551	87.2819
21.7	-8.36752	-37.4415	157.001	-23.8898	150.945	142.799
21.72	75.4814	-2.81056	127.338	85.3184	162.532	-6.68634
21.74	95.3304	4.82042	25.6719	54.5233	123.116	102.826
21.76	-33.8207	-23.5486	43.0011	-21.275	222.696	68.3356
21.78	7.02831	12.0824	69.3261	24.9235	187.274	173.843
21.8	79.8773	18.7133	95.6468	60.1188	140.848	129.348
21.82	55.7262	-61.6557	88.9632	67.311	138.419	179.85
21.84	64.5752	46.9753	155.275	54.5	190.987	6.35039
21.86	79.4241	58.6063	140.583	13.6858	120.551	97.848
21.88	13.2731	28.2373	153.887	127.869	124.113	59.3433
21.9	128.122	61.8682	66.1865	165.048	37.671	69.8361
21.92	18.971	104.499	67.4818	36.2247	67.2261	113.327
21.94	102.82	-41.8698	148.773	161.398	102.778	142.815
21.96	43.6689	-28.2388	59.0598	193.568	139.327	108.3
21.98	15.5179	-8.60784	186.342	17.7356	123.873	68.7837
22	1.36683	58.0231	154.621	147.9	93.4151	126.265
22.02	-26.7842	58.6541	26.8954	92.061	104.955	135.743
22.04	-2.93525	27.2851	56.1657	100.219	89.4909	87.2197
22.06	53.9137	24.9161	59.4318	106.374	195.024	103.694
22.08	76.7627	11.5471	58.6939	39.5262	188.554	119.165
22.1	37.6116	32.178	32.9518	-73.3247	123.081	14.6346
22.12	132.461	63.809	131.206	59.8214	47.6054	55.1016
22.14	72.3095	-39.56	264.455	40.9644	103.126	149.566
22.16	6.15849	-1.92904	138.701	111.105	161.644	72.0287
22.18	35.0074	6.70194	229.943	122.242	181.159	162.489
22.2	45.8564	-13.6671	201.18	79.376	90.6707	56.9466
22.22	81.7054	15.9639	145.413	136.507	190.179	164.402
22.24	128.554	-9.40513	166.643	46.6357	181.685	115.855
22.26	-1.59673	28.2259	177.868	102.761	77.1877	147.306
22.28	-22.7478	54.8568	125.09	103.884	72.6874	130.755
22.3	96.1012	-45.5122	183.307	143.003	96.184	131.202
22.32	60.9501	1.11878	152.521	47.1202	215.678	136.646
22.34	9.7991	-36.2502	225.73	81.2342	159.168	129.088
22.36	-28.3519	-36.6193	214.935	213.345	148.656	193.528
22.38	33.497	31.0117	138.137	99.4536	285.14	137.966
22.4	51.346	25.6427	137.334	142.559	50.6221	90.401
22.42	1.19493	29.2737	184.528	98.6617	39.1009	58.8342
22.44	24.0439	11.9047	132.718	95.7615	125.577	108.265
22.46	38.8928	82.5356	195.903	67.8586	182.049	147.694
22.48	68.7418	118.167	104.085	33.9529	140.519	150.121
22.5	6.59075	107.798	169.263	11.0444	99.9862	36.5452
22.52	101.44	-25.5714	142.437	66.1332	222.45	57.9675
22.54	76.2887	-36.9405	249.608	183.219	118.911	120.388
22.56	87.1376	-8.30948	149.774	127.302	120.369	160.806
22.58	56.9866	11.3215	164.936	151.383	90.8246	142.222
22.6	10.8355	27.9525	254.095	26.4609	102.277	182.635
22.62	134.684	14.5834	141.25	32.5361	180.726	176.047
22.64	24.5334	43.2144	115.401	109.609	90.173	26.4565
22.66	-2.61759	49.8454	206.548	134.678	159.617	128.864
22.68	27.2314	-22.5236	236.691	52.7456	141.057	119.269
22.7	80.0803	69.1074	23.8309	58.8101	201.495	166.672
22.72	75.9293	37.7383	128.967	134.872	90.9306	95.0734
22.74	106.778	21.3693	159.099	250.931	144.363	150.472
22.76	100.627	-22.9997	29.2271	149.988	183.792	180.869
22.78	71.4762	30.6313	285.352	102.042	89.2188	122.264
22.8	68.3251	34.2623	118.472	133.093	96.6426	168.657
22.82	51.1741	-4.10677	211.59	53.1423	102.064	189.048
22.84	61.023	-6.47579	131.703	141.189	236.482	66.4366
22.86	24.872	-40.8448	199.813	149.232	106.897	90.8233
22.88	3.72093	-31.2138	72.9185	13.2736	152.31	113.208
22.9	-12.4301	0.41715	194.021	52.3123	193.719	171.591
22.92	47.4188	92.0481	244.119	53.3485	129.126	147.971
22.94	166.268	45.6791	308.214	179.382	221.531	186.35
22.96	123.117	135.31	148.306	98.4134	94.932	5.72649
22.98	38.9657	101.941	160.393	101.442	134.331	63.1011
23	10.8147	28.572	201.477	161.468	141.727	58.4738
23.02	22.6636	10.203	199.558	149.492	156.12	17.8444
23.04	-0.48741	4.83399	172.635	20.5134	229.51	118.213
23.06	-54.6385	40.465	214.708	71.5323	75.898	224.58
23.08	28.2105	24.0959	95.7775	155.549	126.283	209.945
23.1	90.0595	120.727	224.844	123.563	176.665	108.308
23.12	62.9084	46.3579	208.906	214.575	186.045	210.668
23.14	109.757	81.9889	138.965	221.584	182.422	136.027
23.16	84.6063	42.6199	283.02	92.5908	272.796	102.384
23.18	71.4553	0.25084	315.072	59.5953	212.167	186.74
23.2	63.3042	94.8818	228.121	155.598	218.536	115.093
23.22	6.1532	51.5128	153.165	177.597	228.903	73.4441
23.24	56.0022	-16.8562	253.207	124.595	134.266	178.794
23.26	27.8511	129.775	234.245	207.59	177.627	173.141
23.28	15.7001	73.4057	271.279	157.583	159.985	152.487
23.3	44.549	69.0367	238.31	186.574	163.341	86.8306
23.32	70.398	10.6677	367.337	175.562	178.694	177.172
23.34	52.2469	41.2987	241.361	99.5481	169.044	123.513
23.36	0.0959	76.9296	325.382	62.5319	150.392	131.851
23.38	94.9449	-30.4394	290.399	213.514	144.737	134.187
23.4	59.7938	-7.8084	303.413	168.493	139.079	80.5217
23.42	55.6428	82.8226	293.423	145.47	206.419	171.854
23.44	78.4917	179.454	368.43	129.445	145.757	220.185
23.46	45.3407	97.0845	238.434	267.418	218.091	154.514
23.48	78.1896	105.716	324.434	163.388	168.424	94.8417
23.5	34.0386	11.3465	226.431	206.357	181.753	167.167
23.52	64.8876	100.977	217.424	169.323	232.08	92.4908
23.54	9.73651	96.6084	338.414	116.287	217.405	190.813
23.56	31.5855	60.2394	332.401	95.2487	255.727	190.133
23.58	114.434	29.8704	308.385	297.208	163.046	208.451
23.6	-9.71662	68.5014	358.365	80.1661	57.3633	183.768
23.62	85.1323	68.1324	371.342	121.122	141.678	98.0827
23.64	29.9813	101.763	343.315	162.075	248.99	202.396
23.66	79.8303	135.394	319.286	256.027	194.299	129.707
23.68	116.679	70.0253	486.253	257.976	178.606	130.017
23.7	96.5282	-63.3437	300.216	163.923	270.91	154.325
23.72	145.377	126.287	402.177	303.868	290.212	142.631
23.74	139.226	164.918	358.134	233.812	189.512	142.935
23.76	28.075	120.549	404.088	219.753	215.809	182.238
23.78	59.924	114.18	362.039	168.692	189.103	181.539
23.8	14.7729	134.811	417.987	194.629	225.395	64.8388
23.82	221.622	145.442	311.932	237.564	269.685	166.137
23.84	169.471	180.073	458.873	250.498	327.972	169.433
23.86	166.32	222.704	370.811	327.429	294.257	156.727
23.88	110.169	162.335	399.746	285.358	305.539	218.02
23.9	118.018	166.966	382.678	310.286	216.819	186.311
23.92	172.867	190.597	370.607	216.211	196.097	260.6
23.94	-1.28436	162.228	375.532	141.135	316.372	129.888
23.96	97.5646	262.859	539.455	307.056	304.645	138.174
23.98	141.414	198.49	563.374	398.976	299.915	148.459
24	73.2625	141.121	659.29	296.894	391.183	162.742
24.02	132.111	209.752	597.204	331.81	253.449	132.023
24.04	164.96	122.383	807.114	420.724	263.712	141.303
24.06	36.8094	164.014	659.021	393.636	290.973	180.581
24.08	121.658	203.645	635.925	374.547	293.232	232.858
24.1	112.507	273.276	572.826	417.456	226.488	214.133
24.12	242.356	263.907	588.724	384.362	331.742	113.406
24.14	194.205	287.538	650.619	480.268	318.993	248.678
24.16	178.054	300.169	801.511	371.171	364.243	184.949
24.18	226.903	336.8	783.4	395.072	343.49	232.217
24.2	283.752	358.431	830.286	451.972	451.734	153.485
24.22	198.601	409.062	698.169	477.87	306.977	212.751
24.24	280.45	356.693	697.049	542.766	398.217	193.015
24.26	258.299	340.324	816.926	605.661	344.455	202.277
24.28	268.148	407.955	930.8	539.554	344.69	210.539
24.3	387.997	316.586	893.671	440.445	344.923	248.798
24.32	451.846	437.217	946.539	482.334	321.154	223.057
24.34	464.695	495.848	981.405	724.222	389.383	106.313
24.36	446.544	444.479	978.267	588.108	363.61	183.569
24.38	546.393	601.11	947.127	584.993	358.834	261.822
24.4	618.242	589.74	1132.98	573.876	293.056	189.075
24.42	903.091	642.371	1069.84	556.757	402.276	275.326
24.44	1067.94	687.002	987.688	487.636	360.494	268.575
24.46	1312.79	829.633	1091.54	569.514	335.709	135.823
24.48	1598.64	847.264	1054.38	551.391	492.922	169.07
24.5	1845.49	790.895	1096.22	521.266	457.133	262.315
24.52	2212.34	873.526	1178.06	439.139	377.342	132.559
24.54	2515.18	815.157	1130.9	543.01	335.549	230.801
24.56	2948.03	719.788	1146.73	508.881	348.753	287.042
24.58	3136.88	863.419	1256.57	450.749	359.956	313.281
24.6	3291.73	1003.05	1121.39	558.616	424.156	103.519
24.62	3380.58	1006.68	1110.22	468.482	354.354	188.756
24.64	3354.43	1020.31	1162.04	417.346	319.55	104.992
24.66	3050.28	1004.94	1054.86	472.208	307.744	311.226
24.68	2816.13	1037.57	1175.68	621.069	351.936	172.458
24.7	2205.98	1071.21	1084.5	479.929	351.125	183.69
24.72	1822.82	999.836	1064.31	481.787	298.313	106.92
24.74	1431.67	1012.47	1116.12	401.644	227.498	158.148
24.76	1195.52	1068.1	1109.92	388.499	220.681	190.375
24.78	970.372	1201.73	1026.73	382.353	251.863	250.601
24.8	709.221	1050.36	1091.53	301.206	215.042	169.826
24.82	573.07	1005.99	1001.33	395.057	243.219	161.05
24.84	502.919	931.622	972.124	387.907	241.394	124.272
24.86	331.768	904.253	994.917	347.755	353.567	99.4924
24.88	430.617	910.884	852.708	302.602	223.738	90.7119
24.9	409.466	905.515	781.496	257.448	219.906	162.93
24.92	331.315	868.146	843.282	375.292	160.073	310.147
24.94	319.163	813.777	784.065	277.135	196.238	188.363
24.96	217.012	656.408	771.845	282.977	329.401	121.577
24.98	138.861	616.039	721.623	255.817	285.562	127.79
25	246.71	581.67	691.399	234.656	202.721	133.002
25.02	151.559	646.301	750.171	401.494	271.877	154.213
25.04	214.408	525.932	790.942	333.331	89.0321	193.423
25.06	164.257	492.563	580.709	247.166	305.185	119.631
25.08	225.106	580.194	597.474	182	306.336	140.838
25.1	63.9551	528.825	587.237	162.833	208.485	141.044
25.12	66.8041	408.456	576.997	223.665	260.632	67.2487
25.14	166.653	383.087	556.755	259.495	197.777	209.452
25.16	82.502	374.718	505.51	292.324	164.92	93.6546
25.18	99.351	401.349	528.263	243.152	135.061	123.856
25.2	26.1999	292.98	583.013	211.979	106.2	163.056
25.22	224.049	267.611	486.761	193.805	71.3372	137.255
25.24	217.898	305.242	429.507	139.63	78.4726	129.452
25.26	87.7468	238.873	408.25	114.453	93.606	116.649
25.28	118.596	179.504	487.99	228.275	50.7376	124.844
25.3	66.4447	264.135	489.729	95.0967	176.867	103.039
25.32	-17.7063	259.765	440.464	162.917	97.9951	103.232
25.34	152.143	196.396	449.198	61.736	53.121	61.4239
25.36	72.9916	177.027	354.929	106.554	135.245	112.615
25.38	165.841	246.658	345.658	58.3709	182.367	77.8048
25.4	97.6895	214.289	446.384	88.1868	154.488	30.9936
25.42	132.538	227.92	334.108	218.002	109.606	54.1813
25.44	128.387	227.551	380.83	165.815	86.7227	45.3679
25.46	74.2364	171.182	356.55	130.628	137.838	6.5535
25.48	74.0853	257.813	361.267	231.44	133.951	-35.262
25.5	89.9343	200.444	255.982	138.251	182.062	137.921
25.52	-29.2168	170.075	233.694	191.061	150.171	156.104
25.54	29.6322	76.7062	305.404	201.87	139.279	121.285
25.56	30.4811	113.337	198.113	85.6776	140.384	-28.5343
25.58	27.3301	144.968	234.818	131.485	-19.5115	-50.355
25.6	88.1791	59.5992	195.522	200.291	125.591	46.8233
25.62	51.028	55.2302	292.223	86.0958	70.6912	68.0006
25.64	95.877	130.861	363.922	200.9	164.79	140.177
25.66	-35.2741	51.4921	150.619	134.703	148.887	50.3523
25.68	63.5749	102.123	264.314	91.5058	131.982	51.5267
25.7	56.4238	133.754	231.007	42.3074	120.075	62.7
25.72	40.2728	80.3851	123.697	89.1081	109.167	6.87244
25.74	40.1217	101.016	340.385	31.908	91.2572	152.044
25.76	79.9707	139.647	223.071	-7.29298	119.346	68.2144
25.78	37.8197	51.278	186.755	-12.4948	101.432	-11.6161
25.8	98.6686	-1.09104	243.437	132.303	47.517	101.553
25.82	80.5176	94.5399	230.117	35.0992	11.6001	8.7202
25.84	56.3665	110.171	211.794	-9.10494	56.6816	8.88695
25.86	56.2155	131.802	270.47	86.6901	107.761	67.0528
25.88	39.0645	59.4329	197.143	66.4844	93.8396	-43.7823
25.9	71.9134	69.0639	160.814	174.278	55.9161	61.3817
25.92	19.7624	57.6948	72.4837	64.0707	52.9909	38.5449
25.94	54.6113	22.3258	194.151	140.863	113.064	0.70711
25.96	-31.5397	1.95679	97.8161	99.6541	98.1356	60.8685
25.98	74.3092	9.58777	81.4792	113.445	106.206	52.029
26	73.1582	5.21874	55.1403	158.235	63.2738	-24.8114
26.02	22.0071	64.8497	75.7994	53.0239	101.34	-1.65262
26.04	27.8561	66.4807	84.4565	66.8125	83.4055	17.5053
26.06	64.7051	-10.8883	117.112	37.6004	69.4689	12.6624
26.08	-20.446	2.74266	77.7647	81.3877	68.5308	10.8186
26.1	102.403	-9.62637	87.4158	91.1743	127.591	10.9741
26.12	91.2519	31.0046	140.065	54.9604	97.6497	92.1287
26.14	-20.8991	30.6356	89.7123	54.7458	71.7068	-45.7175
26.16	62.9498	33.2666	121.358	102.531	59.7623	41.4355
26.18	145.799	-37.1024	151.001	40.3148	32.8163	-43.4124
26.2	75.6478	-33.4715	210.642	53.0985	102.869	-28.261
26.22	64.4967	12.1595	93.282	70.8816	171.92	-61.1103
26.24	103.346	21.7905	321.92	-11.3359	26.9689	3.03951
26.26	146.195	91.4215	224.555	-90.5539	21.0167	158.189
26.28	98.0436	14.0524	73.1894	48.2276	208.063	-117.663
26.3	133.893	3.68341	170.821	58.0085	70.1077	20.4845
26.32	123.742	76.3144	232.452	42.789	-4.84899	16.6313
26.34	52.5905	63.9454	201.08	16.5689	3.19277	-71.2226
26.36	49.4394	-23.4236	39.7066	10.3484	137.233	-24.0772
26.38	103.288	84.2073	128.331	127.127	71.2718	2.06738
26.4	116.137	14.8383	10.9542	84.906	93.3091	-28.7887
26.42	95.9863	-24.5307	143.575	177.684	24.345	81.3545
26.44	127.835	83.1003	-35.8053	69.4617	61.3793	-64.503
26.46	110.684	69.7312	31.8122	-80.761	-47.5877	34.6388
26.48	149.533	-7.63778	93.428	31.0158	39.4437	28.78
26.5	49.3821	74.9932	103.042	70.7923	35.4738	124.92
26.52	57.2311	60.6242	26.6543	47.5683	-17.4976	80.0602
26.54	9.08003	8.25515	104.265	16.344	53.5295	-1.80063
26.56	15.929	60.8861	51.8737	50.1193	7.55529	-97.6622
26.58	68.7779	-46.4829	249.481	66.8943	66.5796	-11.5243
26.6	98.6269	41.1481	195.086	86.669	151.603	-55.3871
26.62	70.4758	83.7791	61.69	105.443	-9.37587	-34.2506
26.64	45.3248	-36.59	106.292	97.2173	49.6443	-97.1147
26.66	102.174	-73.959	165.892	-40.0091	9.66308	-36.9793
26.68	44.0227	90.672	-14.5088	13.7644	92.6805	107.155
26.7	45.8717	-35.697	127.088	7.53746	74.6965	90.2895
26.72	70.7206	118.934	-56.3163	-121.69	9.71122	-16.577
26.74	72.5696	56.5649	66.2776	6.08291	-30.2754	48.5559
26.76	94.4185	14.1959	-52.1302	44.8553	-32.2634	66.6882
26.78	67.2675	-39.1731	15.4604	107.627	48.7472	-29.18
26.8	98.1165	-3.54213	33.0494	81.3993	26.7566	128.951
26.82	99.9654	-34.9112	58.6368	5.17098	-27.2354	-17.9182
26.84	29.8144	14.7198	-39.7774	-28.0575	66.7713	16.2119
26.86	167.663	49.3508	54.8069	26.7138	111.777	160.341
26.88	66.5123	-28.0182	35.3897	-36.5151	-34.2193	4.47045
26.9	33.3612	-75.3872	84.9709	-25.7441	79.7836	-23.4011
26.92	142.21	-38.7563	47.5506	64.0267	75.7851	104.727
26.94	35.0592	-83.1253	35.1287	4.79742	40.7853	75.8543
26.96	77.9081	-50.4943	177.705	86.568	2.78431	-34.0187
26.98	52.7571	-50.8633	112.28	146.338	-35.218	-133.892
27	33.606	-47.2323	73.8542	57.1088	-36.2215	9.23369
27.02	56.455	-83.6014	2.42634	26.879	51.7737	-9.64084
27.04	-29.6961	-1.9704	136.997	-105.351	124.768	-37.5158
27.06	66.1529	84.6606	77.5663	88.4193	61.7605	-44.3913
27.08	122.002	9.29156	94.1342	-70.8106	160.752	150.733
27.1	53.8508	70.9225	136.701	-23.0406	-34.2577	96.8564
27.12	40.6998	113.554	13.2655	57.7294	-4.26859	-85.0205
27.14	57.5487	78.1845	-69.1709	32.4994	94.7193	38.1023
27.16	200.398	94.8155	-3.60878	140.269	36.706	-53.7754
27.18	76.2466	-6.55355	88.952	73.0393	94.6916	63.3464
27.2	-0.9044	-49.9226	125.511	-14.1907	40.6759	31.4679
27.22	67.9446	-41.2916	146.069	42.5793	-30.3409	47.589
27.24	77.7935	0.33938	133.626	50.3494	-40.3589	41.7096
27.26	31.6425	-78.0296	104.181	-0.88053	75.622	41.8299
27.28	90.4914	58.6013	64.7353	49.8896	-32.3983	-6.05026
27.3	56.3404	-1.76768	35.288	-5.34011	3.58027	4.06923
27.32	99.1893	46.8633	-66.1607	-25.5698	36.5577	49.1883
27.34	76.0383	54.4943	105.389	-78.7994	35.534	-29.6929
27.36	68.8872	31.1253	128.938	57.9712	-35.4908	-46.5745
27.38	85.7362	-17.2438	166.486	-12.2581	-0.51669	-19.4564
27.4	80.5852	40.3872	90.0317	39.5127	-43.5437	49.6613
27.42	7.43412	-36.9818	28.5766	67.2836	83.4282	58.7787
27.44	-6.71692	-41.3508	151.12	-23.9453	-29.601	35.8957
27.46	95.132	-19.7199	119.663	-14.174	131.369	55.0124
27.48	45.981	-89.0889	142.204	-34.4025	95.3374	12.1289
27.5	41.8299	-45.4579	42.7439	30.3691	58.3049	9.24498
27.52	83.6789	24.1731	119.283	23.141	-5.72854	-13.6392
27.54	127.528	-80.1959	-42.1797	51.913	-33.7631	65.4763
27.56	90.3768	-48.565	88.3567	15.6853	-39.7986	61.5916
27.58	44.2258	-52.934	105.892	-185.542	-72.8353	-2.29344
27.6	-23.9253	-63.303	33.4259	0.2307	-27.8729	-61.1787
27.62	151.924	21.328	86.9588	13.0038	-23.9115	-17.0643
27.64	-2.22735	85.9589	-91.5095	31.7771	-49.9512	-66.9501
27.66	100.622	16.5899	104.021	105.551	55.0081	-59.8361
27.68	13.4706	24.2209	43.5507	17.3247	86.9664	25.2776
27.7	86.3195	92.8519	1.07904	4.09892	87.9238	-35.6089
27.72	18.1685	-4.51714	83.6063	-25.1265	31.8801	82.5044
27.74	53.0174	18.1138	18.1325	37.6484	-40.1645	76.6174
27.76	205.866	82.7448	43.6576	45.4236	115.79	82.7302
27.78	126.715	-47.6242	55.1817	93.1991	157.743	69.8429
27.8	118.564	9.00677	155.705	44.975	52.6959	-39.0446
27.82	51.4133	55.6377	9.22658	87.7511	90.6474	-33.9324
27.84	105.262	88.2687	27.7475	-65.4723	-44.402	80.1797
27.86	106.111	-26.1003	17.2674	66.3045	49.5477	-5.70836
27.88	11.9601	-13.4693	99.7862	87.0817	127.496	11.4034
27.9	86.8091	7.16166	72.3041	138.859	45.4443	-32.485
27.92	96.658	36.7926	26.8209	-9.36296	4.39121	1.62646
27.94	53.507	17.4236	185.337	65.4152	-76.6628	53.7378
27.96	102.356	-35.9454	-26.1483	-2.80625	15.2824	9.84897
27.98	100.205	9.68557	-114.634	36.9726	-34.7734	-64.04
28	66.0539	-16.6835	169.879	-26.2482	69.17	-1.92902
28.02	78.9028	15.9475	155.391	32.5314	37.1125	132.182
28.04	130.752	49.5785	206.902	60.3113	130.054	90.2926
28.06	146.601	80.2095	127.412	11.0916	30.9949	8.40319
28.08	47.4497	25.8405	55.9213	-34.1278	-14.0652	25.5137
28.1	151.299	29.4714	56.4297	181.653	-2.12607	-4.37579
28.12	172.148	-33.8976	64.9372	89.4344	10.8122	-0.26539
28.14	68.9966	19.7334	96.4438	-1.78388	33.7496	65.8449
28.16	63.8455	48.3644	-32.0504	17.9981	-13.3138	47.9552
28.18	105.694	8.99535	24.4545	81.7806	-15.378	25.0654
28.2	83.5434	64.6263	-23.0414	78.5633	9.55702	23.1756
28.22	121.392	94.2573	64.4618	-3.65358	4.49122	-36.7142
28.24	97.2413	71.8883	59.9642	37.1299	-42.5754	9.3959
28.26	159.09	20.5193	-35.5341	71.9138	28.3573	52.506
28.28	136.939	-30.8498	173.967	62.698	91.2891	20.6161
28.3	112.788	94.7812	119.467	63.4826	-102.78	87.7262
28.32	137.637	56.4122	104.966	2.26755	-24.8495	-25.1637
28.34	98.4861	60.0432	9.46435	-15.9471	-15.9199	3.94635
28.36	195.335	56.6741	56.9621	52.8386	70.009	16.0565
28.38	131.184	24.3051	79.459	9.62471	-47.0629	-139.833
28.4	102.033	-23.0639	219.955	48.4112	23.8644	-17.7232
28.42	55.882	-9.43291	100.451	-40.8019	-91.2089	-32.613
28.44	138.731	43.1981	80.9455	84.9853	2.71701	-6.50277
28.46	74.5799	44.829	-31.5604	8.77294	154.642	12.6075
28.48	168.429	44.46	51.9329	-79.439	92.5668	-55.2821
28.5	134.278	-56.909	35.4256	3.34938	-47.5094	-105.172
28.52	129.127	125.722	105.918	-2.86182	-118.586	-57.0611
28.54	70.9757	50.353	122.409	15.9274	-9.66377	40.0495
28.56	56.8247	62.9839	136.9	62.717	127.258	104.16
28.58	131.674	-34.3851	144.39	-2.49303	-16.8208	6.27096
28.6	132.523	-89.7541	127.879	24.2974	-83.9003	76.3819
28.62	144.372	8.87687	-78.6319	55.0881	-77.9805	3.49287
28.64	44.2205	-49.4922	36.8563	87.8793	36.9387	-64.396
28.66	143.069	-52.8612	90.3439	15.6709	23.8573	101.715
28.68	88.9184	-72.2302	36.8309	81.463	35.7753	-38.1733
28.7	161.767	18.4008	98.3174	164.255	-103.307	-74.0618
28.72	90.6163	-72.9682	35.8032	59.0482	-2.39068	-100.95
28.74	59.4653	73.6627	-59.7114	6.84142	-86.4746	31.1618
28.76	74.3142	117.294	111.773	-33.3649	34.441	-45.7262
28.78	116.163	66.9247	82.2576	103.429	43.3559	102.386
28.8	110.012	-20.4443	-68.2587	-34.7764	30.2703	26.4984
28.82	118.861	128.187	10.2246	125.019	-88.8159	13.6109
28.84	125.71	-79.1824	169.707	156.814	-23.9027	70.7237
28.86	159.559	118.449	162.19	47.6096	70.01	101.837
28.88	152.408	21.0796	10.6712	1.40577	46.9221	29.9498
28.9	150.257	102.711	2.15252	79.2024	39.8337	57.0632
28.92	182.106	22.3415	189.633	11.9994	155.745	24.1769
28.94	86.9548	-51.0275	142.114	-90.2031	32.6552	-20.7093
28.96	126.804	13.6035	72.5936	-38.4053	-53.4348	-64.5952
28.98	133.653	63.2345	54.0731	-45.6069	34.4747	58.5192
29	172.502	68.8654	161.552	20.1918	107.384	8.63376
29.02	214.351	-41.5036	119.031	50.991	-0.70783	22.7486
29.04	108.2	-47.8726	138.509	77.7907	6.20017	-44.1362
29.06	225.049	17.7584	205.987	15.5907	0.10768	-3.02083
29.08	58.8975	137.389	221.465	49.3913	33.0147	133.095
29.1	93.7465	48.0203	52.9418	-114.808	164.921	74.2109
29.12	67.5954	9.65132	139.419	-0.00634	1.8274	-7.67284
29.14	138.444	32.2823	133.895	66.7955	-1.26694	5.44377
29.16	56.2934	72.9133	142.371	78.5978	61.6383	15.5607
29.18	145.142	121.544	169.847	13.4006	37.5431	-59.3221
29.2	200.991	31.1752	116.323	-12.7962	-74.5526	96.7955
29.22	116.84	-31.1938	195.798	42.0075	-1.64867	-7.08659
29.24	102.689	27.4372	-0.7272	21.8116	97.2549	-129.968
29.26	39.5382	108.068	152.747	-50.3838	-2.84205	-61.8497
29.28	90.3871	69.6991	26.2218	89.4213	21.0606	62.2692
29.3	159.236	25.3301	188.696	17.2268	94.963	-22.6114
29.32	79.085	111.961	171.17	18.0328	31.8649	42.5083
29.34	22.934	-38.4079	28.6436	106.839	16.7664	-108.372
29.36	71.7829	105.223	1.11699	-37.3538	154.668	-116.251
29.38	119.632	-3.14597	-5.40978	56.4536	124.568	42.8698
29.4	139.481	-10.515	139.063	42.2614	91.4689	61.9911
29.42	43.3298	52.116	-85.4639	51.0698	-35.631	33.1128
29.44	122.179	-23.253	101.009	-5.1214	99.2688	1.23489
29.46	176.028	23.3779	105.481	-45.3121	-1.83175	-55.6426
29.48	128.877	-3.99108	176.954	-9.50233	67.0674	3.48042
29.5	102.726	8.6399	-0.57427	104.308	19.9662	22.6039
29.52	71.5746	6.27088	-108.102	-40.8813	60.8647	16.7277
29.54	134.424	23.9019	36.3697	22.9299	-48.2371	64.8521
29.56	112.272	-40.4672	-76.1585	16.7416	-9.33925	-104.023
29.58	158.121	-18.8362	126.313	130.554	105.558	44.1022
29.6	101.97	20.7948	25.7848	67.3665	-24.5443	-62.7721
29.62	-3.18063	52.4258	125.256	48.1797	32.3527	28.3541
29.64	130.668	102.057	42.7277	67.9934	-48.7505	42.4809
29.66	167.517	31.6877	70.1991	22.8076	78.1461	-88.3919
29.68	108.366	76.3187	55.6704	6.62225	78.0423	-20.2641
29.7	79.2152	52.9497	91.1417	23.4374	37.9384	97.8641
29.72	54.0641	-104.419	78.613	114.253	-91.1658	45.9929
29.74	146.913	-54.7884	86.0842	-4.93071	102.73	16.1223
29.76	77.7621	35.8426	28.5555	-67.114	-4.37487	34.2521
29.78	143.611	-1.52641	72.0267	130.703	-110.48	30.3825
29.8	201.46	-56.8954	43.4979	30.5209	20.4152	15.5135
29.82	156.309	13.7355	109.969	84.3391	57.31	-24.355
29.84	45.1579	16.3665	153.44	42.1578	110.205	122.777
29.86	136.007	-97.0025	122.912	29.9771	10.0989	8.90979
29.88	59.8558	-1.37152	134.383	28.7968	-54.0069	61.0431
29.9	125.705	-35.7405	0.85472	76.6171	-15.1129	50.1769
29.92	133.554	-57.1096	167.326	84.4379	-46.219	-31.6886
29.94	149.403	-9.47858	140.798	-33.7407	37.6747	125.446
29.96	78.2516	58.1524	161.27	13.0811	69.5683	86.5821
29.98	129.101	73.7834	126.741	46.9035	-33.5383	15.7183
30	76.9496	38.4143	236.213	-40.2736	41.355	-2.1448
30.02	100.799	26.0453	216.686	-38.4502	38.2482	31.9927
30.04	181.647	-73.3237	132.158	187.374	73.1412	80.1307
30.06	78.4964	-21.6927	59.6301	63.1983	23.0342	13.2694
30.08	167.345	-0.06173	99.1027	-50.9767	-36.073	2.4087
30.1	162.194	-61.4308	81.5754	-131.151	31.8198	-20.4514
30.12	132.043	80.2002	142.048	-37.325	57.7125	28.6891
30.14	167.892	91.8312	149.521	125.502	109.605	-24.1699
30.16	231.741	-22.5378	144.995	19.3289	64.4976	13.9718
30.18	140.59	25.0932	148.468	-36.8434	56.3901	-27.8859
30.2	185.439	46.7241	46.942	-64.0151	72.2825	34.257
30.22	210.288	39.3551	2.41595	-74.1863	72.1748	-68.5995
30.24	291.137	29.9861	-33.1098	28.6431	109.067	-4.45546
30.26	209.986	28.6171	171.365	211.473	26.9594	73.6892
30.28	265.835	35.248	179.839	100.304	-12.1483	65.8345
30.3	254.684	117.879	75.3145	-3.86544	65.7439	-39.0196
30.32	181.533	140.51	92.7898	0.96616	77.6362	42.1268
30.34	215.382	-13.859	72.2654	60.7983	70.5284	95.2739
30.36	145.231	-10.228	-40.2586	-50.369	-9.57936	-6.57843
30.38	140.08	54.4029	200.218	49.4643	-7.68712	-29.4302
30.4	138.929	20.0339	101.694	12.2982	10.2051	-3.28131
30.42	184.778	52.6649	56.1712	32.1326	58.0974	108.868
30.44	43.6266	156.296	29.6485	4.96757	32.9898	26.0182
30.46	91.4756	25.9269	1.12618	73.8031	30.8821	-56.8312
30.48	117.325	-24.4422	88.6042	-25.3607	7.77456	-38.6799
30.5	154.173	-33.8112	-11.9173	58.4759	51.667	-44.5281
30.52	25.0224	66.8198	37.5615	75.3132	24.5596	59.6243
30.54	126.871	79.4508	190.041	22.1511	47.4522	32.7773
30.56	55.7203	29.0817	33.5204	-18.0105	-135.655	20.9309
30.58	97.5693	-40.2873	-48.9995	-26.1715	25.2376	-13.9149
30.6	178.418	77.3437	49.481	67.6681	65.1305	132.24
30.62	51.2672	-35.0253	58.962	-59.4917	80.0235	98.3953
30.64	145.116	66.6056	85.4434	-32.6509	13.9166	-55.4487
30.66	78.9651	61.2366	36.9254	84.1904	69.8098	-26.2922
30.68	124.814	56.8676	13.4078	-36.9676	-3.2969	44.865
30.7	43.663	-10.5014	82.8906	-51.1251	44.5966	-1.97729
30.72	43.512	8.12956	83.374	24.7181	-2.50985	61.181
30.74	125.361	63.7605	-66.142	-22.4382	-5.61611	160.34
30.76	130.21	56.3915	28.3424	49.4061	-80.7222	134.499
30.78	107.059	61.0225	35.8274	62.251	-4.82816	-15.3404
30.8	141.908	-46.3465	36.3129	59.0966	-5.93394	-2.17976
30.82	105.757	48.2844	-11.201	127.943	59.9605	40.9815
30.84	150.606	38.9154	38.2857	177.789	14.8551	-159.857
30.86	193.455	38.5464	-57.2271	126.637	-17.2502	-41.6942
30.88	108.304	26.1774	49.2607	79.4847	105.645	65.4688
30.9	156.153	-32.1916	-9.25083	87.3333	31.54	57.6324
30.92	194.002	43.4393	-5.76179	43.1825	112.435	62.7966
30.94	146.851	0.07032	79.7279	35.0322	15.331	82.9614
30.96	101.699	25.7013	101.218	92.8827	19.2268	-24.8732
30.98	86.5484	34.3323	137.709	115.734	40.1229	-4.70727
31	17.3974	21.9633	167.201	-0.41468	-103.981	-42.5407
31.02	86.2464	-54.4058	100.693	56.4376	-68.0842	-5.37362
31.04	152.095	47.2252	122.186	61.2905	-23.1873	3.79408
31.06	66.9443	31.8562	106.68	21.144	48.7098	-60.0376
31.08	99.7932	30.4872	35.1739	99.9981	21.6072	-7.86877
31.1	193.642	-16.8819	-40.3311	102.853	62.5048	69.3007
31.12	171.491	-69.2509	79.1647	76.7083	22.4028	86.4707
31.14	72.3401	-25.6199	151.661	95.5643	-28.699	-60.3587
31.16	193.189	-30.9889	123.158	27.421	2.19955	-26.1875
31.18	137.038	-109.358	56.6564	-24.7217	82.0984	36.9843
31.2	71.887	-30.727	-5.8449	44.1363	165.998	-34.8434
31.22	42.7359	-5.09599	98.6546	45.9948	63.8971	-2.67048
31.24	98.5849	12.535	26.1549	100.854	-40.2031	88.503
31.26	84.4338	-64.834	125.656	147.714	-26.3029	18.6771
31.28	72.2828	21.7969	50.1579	20.5744	-0.40237	167.852
31.3	135.132	-11.5721	62.6606	70.4356	58.4985	-46.973
31.32	216.981	22.0589	-4.83586	89.2974	91.3998	-56.7972
31.34	153.83	35.6899	114.669	57.1599	22.3014	60.3792
31.36	51.6786	108.321	36.1737	49.023	61.2034	64.5562
31.38	153.528	-12.0482	204.68	172.887	-52.8942	-14.2663
31.4	7.37652	-44.4172	-86.8132	56.7512	57.0085	-50.0882
31.42	119.225	7.21379	-127.305	13.6163	42.9117	-0.9095
31.44	94.0744	49.8448	30.2033	96.482	-28.1847	96.2698
31.46	116.923	64.4758	29.7129	92.3484	43.7193	-59.5504
31.48	142.772	9.10673	123.223	-149.785	48.6237	-11.37
31.5	130.621	-2.26229	6.73493	56.0832	1.52858	18.811
31.52	184.47	38.3687	144.247	77.9516	2.43387	7.99256
31.54	136.319	-41.0003	118.761	57.8207	61.3396	97.1747
31.56	103.168	17.6306	88.2749	51.6905	25.2458	-13.6426
31.58	121.017	-9.73838	117.79	131.561	-46.8475	-34.4593
31.6	-24.1339	66.8926	137.306	126.432	100.06	-39.2755
31.62	78.7151	48.5236	176.824	142.304	51.9672	84.9089
31.64	119.564	0.15455	2.34187	221.176	-53.1247	169.094
31.66	163.413	-2.21447	-34.1389	-12.9507	111.784	92.2795
31.68	84.2619	51.4165	43.3813	-2.07686	67.6929	-70.5344
31.7	173.111	23.0475	103.903	125.798	77.6025	104.652
31.72	152.96	21.6785	-27.5751	-5.32719	-17.4874	102.84
31.74	35.8088	47.3094	192.948	74.5487	113.423	148.027
31.76	166.658	-16.0596	-52.5273	44.4252	29.3343	117.216
31.78	100.507	41.5714	40.9982	101.302	-75.754	-57.5953
31.8	69.3557	103.202	39.5248	57.1804	-13.8418	7.59428
31.82	76.2046	-29.1666	186.052	-33.9409	27.071	-45.2156
31.84	73.0536	-110.536	107.581	-163.062	-146.016	88.975
31.86	86.9025	44.0953	87.1112	-74.1816	-109.102	74.1663
31.88	102.751	66.7263	101.642	18.6992	-30.1873	83.3581
31.9	103.6	-21.6427	27.1744	-13.4194	20.7277	83.5504
31.92	50.4494	-7.01175	14.7077	-8.53723	40.6434	11.7434
31.94	92.2984	-27.3808	-101.758	75.3456	-40.4404	72.9369
31.96	85.1473	-11.7498	-70.2223	21.2292	119.476	138.131
31.98	76.9963	22.8812	77.3145	53.1134	14.3939	97.3256
32	97.8452	-57.4878	50.8525	4.99842	54.3119	40.5207
32.02	106.694	-36.8569	38.3916	190.884	97.2306	-14.2835
32.04	184.543	112.774	40.9318	126.771	99.1499	29.9128
32.06	115.392	-1.59491	106.473	85.6577	92.0699	-38.8903
32.08	94.2411	-3.96393	165.016	5.54549	101.99	-12.6929
32.1	171.09	-15.333	143.56	28.4341	19.9118	68.5051
32.12	59.939	26.298	104.105	125.323	10.8337	-17.2964
32.14	113.788	33.929	26.6508	6.21336	-21.2437	19.9028
32.16	73.6369	55.56	-141.802	71.1041	85.6796	96.1024
32.18	154.486	63.191	-104.253	109.996	24.6035	-31.6974
32.2	111.335	72.8219	-6.70376	149.888	82.5282	57.5034
32.22	50.1838	2.45292	77.8471	49.7807	16.4535	80.7048
32.24	114.033	17.0839	46.3992	93.6744	22.3796	90.9067
32.26	93.8817	-8.28513	130.952	75.5688	-66.6936	56.1092
32.28	45.7306	17.3458	105.507	132.464	-35.7661	103.312
32.3	82.5796	34.9768	73.0625	56.3598	-46.8379	46.5158
32.32	117.429	26.6078	21.6193	40.2564	-29.9089	-42.2801
32.34	120.277	74.2388	43.1773	21.1537	124.021	-133.075
32.36	51.1264	69.8698	37.7366	149.052	1.95125	85.1299
32.38	176.975	86.5007	-83.703	166.951	-85.1175	5.33565
32.4	91.8244	47.1317	10.8587	25.8503	97.8145	21.542
32.42	-6.32668	22.7627	57.4215	37.7507	-29.2528	83.7489
32.44	159.522	-54.6063	65.9856	53.6518	15.6808	109.956
32.46	68.3712	18.0247	-29.4491	19.5536	61.6151	108.164
32.48	86.2202	11.6556	221.117	149.456	12.5503	34.373
32.5	40.0692	18.2866	191.685	23.3596	35.4862	11.5821
32.52	-10.0819	-18.0824	155.254	-52.7363	6.42297	79.7918
32.54	20.7671	39.5486	50.8242	49.1686	35.3606	57.002
32.56	139.616	29.1795	154.396	93.0743	-62.7011	47.2128
32.58	151.465	49.8105	64.9682	138.981	32.2382	157.424
32.6	98.3139	-48.5585	-45.458	74.8879	-10.8217	98.636
32.62	145.163	4.07248	61.1171	61.7958	134.119	97.8485
32.64	151.012	-26.2965	56.6934	34.7046	56.061	47.0615
32.66	112.861	21.3344	96.2709	60.6141	26.0037	89.275
32.68	212.71	63.9654	-19.1503	49.5243	-82.0528	-13.5109
32.7	181.559	6.59639	131.43	98.4354	-11.1084	133.704
32.72	145.408	8.22737	-46.989	131.347	-35.1631	65.9189
32.74	42.2566	101.858	-3.40646	-8.74019	53.7831	87.1346
32.76	-22.8944	72.4893	115.177	40.1732	35.7302	-17.6491
32.78	98.9545	35.1203	60.7623	-25.9126	-54.3218	59.5677
32.8	187.804	45.7513	144.349	2.00233	34.6271	218.785
32.82	119.652	78.3823	150.936	-62.0819	144.577	52.003
32.84	64.5014	-28.9868	30.5249	111.835	55.5277	97.2215
32.86	-0.64963	-7.35579	-14.885	225.752	-54.5206	159.44
32.88	73.1993	1.27519	-30.2937	230.67	-20.5679	45.66
32.9	166.048	37.9062	95.2988	39.589	-20.6143	153.88
32.92	161.897	-7.46285	37.8927	-16.4913	55.3403	46.1008
32.94	61.7462	72.1681	171.488	108.429	21.2958	98.322
32.96	21.5952	-6.2009	48.0842	101.35	41.2524	3.54372
32.98	167.444	52.4301	-41.3182	60.2726	3.20987	8.76599
33	93.2931	31.0611	59.2807	126.195	-31.8316	-16.0112
33.02	95.142	32.692	100.881	103.119	95.1279	185.212
33.04	71.991	-21.677	46.4824	272.044	80.0884	143.436
33.06	-36.1601	72.954	68.0852	30.9691	73.0499	98.6605
33.08	45.6889	87.585	8.68927	169.895	69.0125	75.8855
33.1	79.5379	86.216	127.295	125.822	-32.024	32.111
33.12	77.3868	25.8469	31.9013	79.7499	-6.05935	51.3371
33.14	55.2358	-2.52209	57.5092	98.6785	-3.09369	85.5637
33.16	150.085	4.10888	202.118	170.608	-10.127	34.7908
33.18	160.934	-51.2601	261.729	77.5382	12.8408	-0.98147
33.2	64.7826	54.3708	140.341	89.4692	-0.19037	15.2468
33.22	77.6316	77.0018	36.9539	87.4011	-58.2205	35.4755
33.24	158.481	25.6328	56.5683	82.3338	36.7505	5.70481
33.26	110.33	80.2638	48.184	14.2673	51.7226	27.9347
33.28	159.178	17.8947	73.8011	59.2017	118.696	60.165
33.3	119.027	-10.4743	80.4194	73.1368	-7.32991	105.396
33.32	109.876	-38.8433	-3.96093	69.0729	2.64548	101.627
33.34	43.7253	46.7877	178.66	110.01	2.622	110.859
33.36	40.5743	94.4187	29.2823	174.947	-11.4004	-41.9081
33.38	179.423	9.04964	31.906	253.886	-21.4216	192.325
33.4	40.2722	52.6806	151.531	59.8253	-7.44166	119.559
33.42	106.121	67.3116	133.157	64.7655	-2.46059	124.793
33.44	106.97	-68.0574	99.7847	232.707	37.5216	154.027
33.46	195.819	-61.4264	121.414	71.6485	21.505	80.2625
33.48	145.668	92.2045	187.044	80.5912	165.49	-29.5018
33.5	-2.48301	60.8355	36.6755	230.535	151.475	52.7345
33.52	124.366	14.4665	111.308	100.479	-7.53775	116.971
33.54	79.2149	37.0975	170.943	123.425	7.45037	69.2086
33.56	70.0639	26.7284	-14.4217	137.371	148.44	57.4464
33.58	76.9128	69.3594	-33.7848	105.318	144.43	141.685
33.6	114.762	99.9904	181.853	97.2656	33.422	241.924
33.62	132.611	26.6214	106.493	124.214	53.4149	145.163
33.64	5.45969	62.2524	109.134	118.164	85.4092	87.4031
33.66	64.3086	29.8833	192.776	57.1144	171.405	81.6436
33.68	174.158	72.5143	156.42	-2.93424	125.401	88.8846
33.7	71.0066	38.1453	80.0652	234.018	106.399	140.126
33.72	26.8555	21.7763	113.712	157.971	47.3984	128.368
33.74	173.704	43.4072	-74.6406	218.925	77.3989	27.6109
33.76	3.55343	-50.9618	236.008	181.88	32.4007	138.854
33.78	128.402	25.6692	260.659	104.835	214.404	104.098
33.8	126.251	23.3002	123.311	113.792	58.408	228.342
33.82	134.1	-23.0688	202.964	101.749	41.4137	127.587
33.84	74.9493	4.56214	242.619	38.7078	45.4206	161.832
33.86	133.798	32.1931	137.275	301.667	42.4288	104.078
33.88	65.6472	30.8241	151.932	249.627	53.4384	167.324
33.9	36.4961	85.4551	189.591	109.588	151.449	57.5708
33.92	72.3451	41.0861	229.251	135.55	76.4616	69.8181
33.94	225.194	119.717	152.912	202.513	70.4751	24.066
33.96	141.043	74.348	48.5753	153.476	44.49	27.3144
33.98	237.892	70.979	162.24	227.441	97.5063	62.5633
34	133.741	67.61	244.905	162.406	46.524	80.8127
34.02	126.59	-26.7591	168.572	176.373	91.543	152.063
34.04	227.439	-15.1281	264.241	81.3399	97.5634	210.313
34.06	197.288	27.5029	394.911	185.308	35.5852	113.564
34.08	214.137	101.134	375.582	205.277	98.6084	124.816
34.1	172.986	38.7649	146.255	238.247	121.633	106.068
34.12	131.835	51.3958	129.929	301.218	94.659	191.32
34.14	76.6836	-57.9732	178.604	292.19	103.686	205.573
34.16	101.533	48.6578	59.281	229.162	112.715	103.827
34.18	145.382	85.2888	193.959	283.136	65.7456	108.081
34.2	120.23	40.9197	164.639	200.11	140.777	118.336
34.22	188.079	118.551	263.32	270.086	91.8105	146.591
34.24	170.928	113.182	305.003	353.062	45.8451	118.847
34.26	159.777	139.813	344.687	256.039	32.8813	136.103
34.28	136.626	102.444	408.372	283.018	203.919	223.359
34.3	188.475	155.075	372.059	363.997	165.958	189.617
34.32	143.324	112.706	277.747	362.977	198.998	118.874
34.34	218.173	90.3366	229.437	355.958	179.04	84.1327
34.36	248.022	193.968	431.128	219.939	211.084	108.391
34.38	132.871	141.599	442.82	421.922	209.129	226.651
34.4	241.72	79.2295	357.514	244.906	221.176	181.911
34.42	258.569	208.861	456.21	333.891	210.224	115.171
34.44	192.418	100.491	507.907	453.876	184.273	258.432
34.46	189.267	99.1225	503.605	314.863	299.324	214.693
34.48	160.116	162.753	517.305	486.85	274.377	215.955
34.5	203.965	181.384	532.006	332.839	251.431	116.217
34.52	193.814	217.015	593.709	388.828	358.487	238.48
34.54	84.6627	218.646	634.413	424.818	229.544	125.744
34.56	264.512	294.277	534.118	392.81	155.603	147.007
34.58	195.361	299.908	679.825	475.802	317.664	142.272
34.6	275.21	209.539	707.534	450.795	349.726	226.537
34.62	288.059	246.17	605.244	463.789	186.79	273.802
34.64	349.908	301.801	757.955	589.784	241.855	184.068
34.66	360.756	336.432	660.668	463.78	314.922	171.335
34.68	245.605	284.063	670.382	356.777	280.991	318.602
34.7	253.454	334.694	876.098	483.775	220.061	175.869
34.72	350.303	396.325	890.816	465.774	312.133	241.137
34.74	345.152	277.956	886.534	437.774	296.206	299.405
34.76	336.001	364.587	694.255	461.775	273.281	163.674
34.78	409.85	389.218	823.976	565.777	223.358	289.944
34.8	512.699	471.849	954.7	726.779	323.436	321.214
34.82	455.548	421.48	952.424	611.783	352.517	261.484
34.84	606.397	516.111	925.15	586.788	360.598	108.755
34.86	663.246	663.742	992.878	503.793	341.682	204.027
34.88	830.095	654.373	1008.61	549.8	204.767	101.299
34.9	940.944	628.004	976.338	696.808	272.854	207.572
34.92	1174.79	706.635	1093.07	615.816	387.943	167.845
34.94	1402.64	770.266	1182.8	582.826	367.033	200.118
34.96	1826.49	830.897	1005.54	604.837	342.125	192.392
34.98	2196.34	784.528	1180.28	620.848	318.219	261.667
35	2411.19	923.159	1093.01	498.861	256.314	284.942
35.02	3048.04	914.79	1053.75	684.874	319.411	254.217
35.04	3388.89	965.421	1163.49	647.889	214.51	191.493
35.06	3796.74	1119.05	1169.24	571.904	215.611	139.77
35.08	4158.58	1205.68	1150.98	533.921	323.714	289.047
35.1	4284.43	1292.31	1053.73	512.938	200.818	267.324
35.12	4321.28	1376.94	1048.47	543.957	188.924	294.602
35.14	4143.13	1455.58	1106.22	558.976	274.032	207.881
35.16	3749.98	1492.21	1064.97	450.997	312.142	229.16
35.18	3299.83	1533.84	1049.73	458.019	147.253	206.44
35.2	2956.68	1605.47	1029.48	581.041	180.367	120.72
35.22	2388.53	1470.1	1050.23	390.065	191.482	116
35.24	1975.38	1600.73	967.99	506.089	192.599	218.281
35.26	1678.23	1580.36	1063.75	398.115	147.718	130.563
35.28	1352.07	1669.99	979.508	395.141	143.838	183.845
35.3	1052.92	1563.62	753.269	449.169	171.961	242.127
35.32	886.772	1476.25	949.031	469.198	231.085	202.41
35.34	711.621	1348.89	973.795	329.227	208.211	157.694
35.36	651.47	1344.52	701.561	565.258	142.34	234.978
35.38	478.319	1311.15	834.328	356.289	223.47	241.262
35.4	453.168	1150.78	857.097	369.322	191.601	124.547
35.42	544.017	1123.41	807.867	220.356	144.735	256.833
35.44	506.866	930.04	876.639	372.391	162.871	178.119
35.46	465.715	963.671	776.413	344.426	161.009	146.405
35.48	361.564	1006.3	731.188	389.463	161.148	185.692
35.5	226.413	861.933	704.964	282.501	84.2896	301.98
35.52	341.262	745.564	613.743	263.54	162.433	273.268
35.54	284.111	696.195	591.522	390.58	135.578	130.556
35.56	285.96	748.826	645.304	393.621	97.7256	216.845
35.58	262.808	737.457	609.086	402.663	114.875	162.134
35.6	258.657	661.088	538.871	379.706	34.026	278.424
35.62	228.506	544.719	628.657	259.75	138.179	220.715
35.64	301.355	483.35	497.444	221.795	158.334	85.0057
35.66	294.204	517.981	457.234	294.841	29.4915	129.297
35.68	313.053	384.612	327.024	220.889	122.651	163.589
35.7	311.902	356.243	425.817	269.937	143.812	104.881
35.72	215.751	359.874	519.611	198.986	25.975	123.174
35.74	220.6	360.505	427.406	352.037	106.14	120.467
35.76	205.449	412.136	282.203	317.088	170.307	177.761
35.78	143.298	275.767	407.002	111.141	194.477	192.056
35.8	217.147	286.398	503.802	210.194	140.648	63.3504
35.82	266.996	281.029	344.604	274.249	145.821	70.6457
35.84	225.845	296.66	346.408	211.304	21.9965	187.941
35.86	93.6939	234.291	268.213	145.361	81.174	214.238
35.88	155.543	299.922	400.02	243.419	102.353	92.5344
35.9	165.392	237.553	282.828	249.478	83.535	136.832
35.92	295.241	204.184	308.638	294.538	47.7187	233.129
35.94	175.09	227.815	338.45	209.599	33.9045	99.4275
35.96	178.939	262.446	428.263	219.661	57.0923	151.726
35.98	167.788	213.077	265.078	382.724	7.28229	203.025
36	234.637	162.708	356.894	230.789	22.4744	111.325
36.02	174.486	244.339	300.712	146.854	-46.3314	188.625
36.04	154.334	192.97	275.532	134.92	197.865	67.9256
36.06	189.183	257.601	238.353	75.9879	52.0634	152.227
36.08	118.032	138.232	333.176	148.056	117.264	246.528
36.1	199.881	116.863	296.001	228.126	87.4667	285.83
36.12	122.73	147.494	195.827	87.197	103.672	101.133
36.14	178.579	165.125	274.655	127.269	175.879	48.4358
36.16	175.428	68.7556	215.484	39.3419	130.088	228.739
36.18	113.277	127.387	199.315	187.416	-21.7005	120.043
36.2	190.126	92.0175	153.148	157.491	128.513	109.348
36.22	187.975	166.649	258.982	153.567	109.729	174.653
36.24	171.824	166.28	286.818	242.645	39.947	104.958
36.26	138.673	113.91	280.656	187.723	41.1672	170.264
36.28	106.522	61.5415	99.4956	74.8029	117.39	180.57
36.3	148.371	71.1724	275.337	195.884	-14.3856	221.877
36.32	135.22	73.8034	102.179	308.965	75.8413	294.184
36.34	189.069	118.434	60.0236	119.048	55.0705	129.492
36.36	186.918	174.065	23.8696	102.132	33.3019	142.8
36.38	191.767	17.6963	93.7173	156.217	93.5356	151.109
36.4	96.6157	46.3273	11.5667	128.304	135.772	69.4181
36.42	164.465	67.9583	45.4177	172.391	-105.99	30.7277
36.44	73.3136	110.589	153.27	123.48	54.2503	95.0378
36.46	239.163	13.2203	185.125	208.569	155.493	127.348
36.48	141.012	-7.14876	67.9808	110.66	46.7381	182.66
36.5	110.861	98.4822	62.8385	267.752	88.9855	77.9711
36.52	186.709	96.1132	316.698	220.845	79.2352	148.283
36.54	185.558	95.7442	31.5589	235.939	-19.5128	104.596
36.56	130.407	3.37515	86.4217	132.034	-9.25848	72.9085
36.58	244.256	36.0061	70.2862	182.131	79.9982	140.222
36.6	241.105	81.6371	125.152	127.228	111.257	136.536
36.62	149.954	79.2681	11.0201	135.327	177.519	269.85
36.64	128.803	129.899	50.8897	61.4265	111.782	210.165
36.66	204.652	168.53	34.7609	285.527	54.0483	102.48
36.68	164.501	8.16102	219.634	133.63	-41.6833	163.796
36.7	184.35	13.792	204.508	170.733	85.5875	157.112
36.72	176.199	80.423	207.385	54.8371	19.8607	265.429
36.74	208.048	40.054	5.26285	42.9426	85.1363	249.746
36.76	191.897	48.6849	67.1426	90.0493	80.4142	170.064
36.78	80.7459	136.316	238.024	87.1571	123.694	166.382
36.8	112.595	118.947	208.907	133.266	70.9771	179.7
36.82	149.444	53.5779	4.79213	75.3762	34.2621	113.02
36.84	133.293	86.2088	-73.3213	86.4874	95.5495	164.339
36.86	78.1417	133.84	22.5671	124.6	156.839	289.659
36.88	109.991	87.4708	13.4571	-17.2865	-24.8686	146.979
36.9	170.84	91.1018	57.3489	153.828	-60.5742	120.3
36.92	40.6886	65.7328	-3.75759	71.9441	78.7226	66.6217
36.94	109.538	75.3637	56.1377	118.061	30.0217	168.943
36.96	196.387	56.9947	38.0346	97.1795	89.3232	107.266
36.98	163.235	119.626	74.9333	97.2989	-15.373	108.588
37	118.084	55.2567	-3.16624	141.42	-41.0668	177.912
37.02	197.933	111.888	36.7359	295.541	34.2417	236.235
37.04	145.782	-1.48137	103.64	168.664	27.5526	167.559
37.06	41.6313	-38.8504	158.546	-64.2116	65.8657	62.884
37.08	221.48	67.7806	12.4529	155.914	208.181	215.209
37.1	230.329	38.4116	-23.6379	229.04	44.499	125.535
37.12	122.178	16.0425	-29.727	37.1678	-1.18081	187.861
37.14	152.027	31.6735	215.186	87.2966	87.1417	126.187
37.16	83.8761	92.3045	67.1001	95.4267	73.4664	110.514
37.18	78.725	48.9355	42.0162	68.5579	69.7935	98.8412
37.2	80.574	71.5665	187.934	141.69	162.123	138.169
37.22	124.423	13.1974	156.854	156.824	137.455	53.4972
37.24	183.272	94.8284	19.7753	207.959	55.7887	196.826
37.26	203.121	-15.5406	19.6986	119.095	59.1251	151.155
37.28	184.97	-12.9096	28.6235	172.232	-25.5363	153.485
37.3	197.819	67.7213	143.55	280.37	-15.1953	123.815
37.32	203.668	68.3523	-20.5212	184.51	-53.8521	95.1453
37.34	182.517	4.9833	71.4092	145.651	-43.5065	142.476
37.36	48.3657	87.6143	76.3413	196.793	-38.1587	174.808
37.38	92.2146	89.2452	155.275	211.936	40.1914	-95.8604
37.4	186.064	145.876	128.211	192.08	-22.4562	75.472
37.42	107.913	156.507	253.148	105.226	119.899	70.8048
37.44	142.761	-3.86181	197.087	180.373	186.256	142.138
37.46	117.61	-56.2308	11.0285	156.521	26.6148	120.472
37.48	92.4594	-1.59986	25.9713	188.67	32.9763	98.8059
37.5	238.308	153.031	-154.084	161.821	45.3401	89.1405
37.52	197.157	43.6621	160.862	278.972	13.7062	107.476
37.54	112.006	169.293	98.8105	239.125	61.0746	115.811
37.56	53.8552	12.9241	190.76	133.279	37.4452	8.14701
37.58	209.704	45.555	191.712	109.435	76.8181	109.483
37.6	134.553	158.186	180.666	120.591	46.1932	98.8203
37.62	108.402	64.817	-12.3787	111.749	75.5707	127.158
37.64	172.251	-29.552	113.579	135.908	83.9503	68.4953
37.66	105.1	48.0789	223.538	57.0684	12.3322	109.834
37.68	136.949	-1.29008	85.4984	171.23	87.7164	184.172
37.7	211.798	37.3409	-21.5389	82.3927	55.1028	109.511
37.72	160.647	-55.0281	-63.5744	131.557	37.4915	64.8508
37.74	263.496	-35.3971	16.3919	256.722	103.882	173.191
37.76	109.345	121.234	101.36	267.888	218.276	155.531
37.78	121.194	52.8648	39.33	120.056	104.671	82.8721
37.8	173.043	-33.5042	195.302	147.225	29.0686	11.2135
37.82	253.892	-7.87323	159.275	109.395	35.4685	139.555
37.84	216.741	105.758	123.251	166.567	28.8706	57.8974
37.86	229.59	117.389	200.228	235.739	40.2749	54.2401
37.88	176.439	164.02	153.207	109.913	130.681	76.5832
37.9	214.287	30.6507	83.1882	163.089	38.0902	77.9268
37.92	133.136	118.282	120.171	177.265	97.5012	114.271
37.94	158.985	106.913	130.156	262.443	93.9144	130.615
37.96	229.834	81.5436	154.142	113.622	71.3299	199.96
37.98	153.683	51.1746	94.1306	153.802	37.7475	149.305
38	146.532	161.806	78.1208	157.983	-9.83262	64.6511
38.02	167.381	48.4365	86.1128	211.166	98.5894	99.9973
38.04	108.23	33.0675	167.107	228.35	172.014	57.344
38.06	213.079	81.6985	153.103	165.536	6.44018	33.691
38.08	267.928	122.329	147.1	19.7222	-38.1311	84.0386
38.1	264.777	56.9605	167.1	168.91	191.3	83.3865
38.12	167.626	45.5914	106.101	66.0992	163.733	209.735
38.14	212.475	5.22242	54.1042	124.29	168.168	217.084
38.16	338.324	173.853	231.109	241.481	26.6055	85.433
38.18	226.173	17.4844	64.1163	87.6742	-34.9549	183.783
38.2	234.022	39.1153	119.125	52.8685	-67.513	148.133
38.22	178.871	67.7463	146.136	-38.936	114.931	108.483
38.24	53.7197	42.3773	60.1485	29.2608	102.377	226.834
38.26	163.569	77.0083	49.163	263.459	113.826	162.186
38.28	219.418	105.639	130.179	147.658	216.276	94.5378
38.3	206.267	22.2702	114.198	265.859	218.729	59.8901
38.32	100.116	31.9012	120.218	306.061	189.184	176.243
38.34	148.965	57.5322	29.2398	185.264	172.641	159.596
38.36	153.813	140.163	253.264	182.469	44.0999	236.95
38.38	251.662	177.794	120.29	229.675	37.5613	124.304
38.4	184.511	145.425	91.3173	291.882	264.025	198.658
38.42	234.36	196.056	111.347	211.09	212.49	225.013
38.44	253.209	177.687	215.378	158.3	136.958	177.369
38.46	158.058	176.318	59.4118	109.511	191.428	98.7244
38.48	263.907	235.949	209.447	272.723	117.9	228.081
38.5	200.756	203.58	204.484	251.937	348.375	97.4373
38.52	218.605	134.211	339.524	221.152	251.851	182.794
38.54	288.454	129.842	164.565	276.368	136.33	100.152
38.56	131.303	156.473	202.608	186.586	98.8105	87.5098
38.58	127.152	136.104	289.653	293.805	54.2933	171.868
38.6	196.001	127.735	324.699	384.025	290.778	268.227
38.62	177.85	124.366	380.748	308.247	124.265	174.586
38.64	273.699	126.997	170.799	315.47	139.755	141.946
38.66	203.548	145.628	159.851	472.694	151.246	170.306
38.68	226.397	114.259	215.906	353.92	225.74	201.666
38.7	213.246	261.89	367.962	261.146	191.235	87.0274
38.72	239.095	228.521	285.021	298.375	142.733	175.389
38.74	123.944	139.152	311.081	229.604	229.233	181.751
38.76	168.793	90.7827	244.143	178.835	191.735	149.113
38.78	179.642	178.414	263.208	230.067	138.239	136.475
38.8	262.491	183.045	368.274	413.301	180.745	277.839
38.82	265.339	329.676	407.342	253.536	215.253	191.202
38.84	282.188	274.307	312.412	340.772	216.764	150.566
38.86	283.037	236.938	379.484	375.01	113.276	211.93
38.88	168.886	318.569	273.558	326.248	219.791	319.295
38.9	205.735	367.2	374.634	358.489	154.307	174.66
38.92	296.584	283.831	271.712	291.73	126.826	171.026
38.94	283.433	342.462	428.792	473.973	120.347	182.392
38.96	248.282	300.093	506.873	362.218	149.87	222.758
38.98	334.131	345.724	492.957	457.463	41.395	322.125
39	320.98	266.354	477.043	478.71	153.922	191.493
39.02	332.829	310.985	467.13	321.959	198.451	167.86
39.04	362.678	427.616	472.22	375.208	163.983	313.228
39.06	380.527	432.247	493.312	336.459	277.516	243.597
39.08	468.376	444.878	640.405	386.712	231.051	188.966
39.1	401.225	470.509	546.501	337.966	341.589	195.335
39.12	524.074	411.14	490.599	309.221	48.1284	163.705
39.14	580.923	501.771	308.698	437.477	126.67	154.075
39.16	567.772	551.402	364.8	466.735	125.214	78.446
39.18	713.621	526.033	515.903	460.995	176.759	135.817
39.2	921.47	603.664	559.009	402.255	156.307	107.189
39.22	962.319	474.295	601.116	365.517	161.857	122.56
39.24	1149.17	529.926	438.226	365.781	238.409	159.933
39.26	1305.02	644.557	480.337	332.046	212.963	196.305
39.28	1513.87	623.188	600.451	304.312	161.519	263.679
39.3	1789.71	650.819	583.566	283.579	195.077	167.052
39.32	2002.56	631.45	475.684	314.848	42.6371	214.426
39.34	2261.41	734.081	437.803	320.119	94.1992	200.801
39.36	2451.26	774.712	594.925	398.39	192.763	39.1754
39.38	2573.11	848.343	399.048	362.663	145.33	217.551
39.4	2718.96	718.974	679.174	310.938	161.898	135.926
39.42	2731.81	818.605	743.301	384.214	-0.53194	109.302
39.44	2674.66	749.236	728.431	370.491	175.04	169.679
39.46	2692.51	769.867	642.563	289.77	135.615	152.056
39.48	2560.36	909.498	573.696	395.05	82.191	114.433
39.5	2250.2	917.129	580.832	250.331	62.7693	248.811
39.52	1993.05	769.76	712.97	335.614	166.35	264.189
39.54	1863.9	749.391	549.109	357.899	102.932	199.567
39.56	1467.75	932.022	507.251	252.184	75.5164	114.946
39.58	1269.6	934.653	590.395	184.471	92.1028	143.325
39.6	1073.45	809.284	374.541	396.76	61.6912	190.705
39.62	883.298	805.915	464.688	282.05	73.2816	169.085
39.64	860.147	798.546	383.838	186.341	40.874	96.4658
39.66	722.996	730.177	512.99	239.634	45.4683	184.847
39.68	614.845	709.808	378.144	318.928	91.0647	115.228
39.7	551.694	687.439	369.3	330.224	145.663	45.6099
39.72	551.543	610.07	448.458	317.521	71.2635	158.992
39.74	421.392	696.701	352.618	234.819	218.866	214.375
39.76	503.24	633.332	321.78	305.119	64.4702	129.758
39.78	416.089	510.963	425.945	96.4205	-52.9235	211.141
39.8	417.938	538.594	395.111	215.723	43.6848	210.525
39.82	305.787	600.225	233.279	292.027	-9.70494	94.9091
39.84	346.636	528.856	321.45	190.333	116.907	108.294
39.86	372.485	518.487	277.622	153.64	-45.4785	161.679
39.88	317.334	457.118	174.797	-36.0515	47.1377	81.0641
39.9	258.183	491.748	341.973	99.2584	13.7559	119.45
39.92	297.032	468.379	247.152	262.57	89.376	178.836
39.94	247.881	379.01	195.333	141.883	-37.0019	98.2228
39.96	330.73	388.641	136.516	144.197	71.6221	126.61
39.98	309.579	475.272	176.701	152.512	96.2481	26.9972
40	294.428	361.903	160.888	152.83	-27.1239	77.3851
40.02	285.277	363.534	231.077	100.148	106.506	18.7733
40.04	211.126	388.165	229.268	129.468	127.138	63.1619
40.06	193.975	408.796	193.461	122.79	181.772	78.5509
40.08	210.824	289.427	172.656	111.113	134.407	-4.05966
40.1	53.6727	301.058	236.854	84.4369	70.0451	86.3302
40.12	101.522	274.689	154.053	55.7628	132.685	138.72
40.14	195.371	295.32	96.255	191.09	118.326	100.111
40.16	150.22	234.951	100.459	295.419	116.97	121.502
40.18	131.069	305.582	145.665	21.7491	37.6151	12.8934
40.2	152.918	274.213	-34.1274	141.081	37.2625	25.2852
40.22	249.766	154.844	51.0826	171.414	73.9118	63.6774
40.24	220.615	184.475	301.295	141.749	52.563	46.07
40.26	169.464	318.106	52.5091	247.085	-23.7839	111.463
40.28	190.313	340.737	335.725	134.422	55.8711	96.8564
40.3	223.162	233.368	159.944	205.761	28.5281	120.25
40.32	211.011	240.999	-20.8354	127.102	34.1869	110.644
40.34	177.86	234.63	123.387	131.444	-15.1523	50.0389
40.36	193.709	157.261	194.612	181.787	39.5104	79.4339
40.38	159.558	240.892	166.839	104.132	41.175	146.829
40.4	287.407	269.523	141.068	138.479	15.8414	128.225
40.42	169.256	150.154	120.3	169.827	40.5098	157.621
40.44	155.105	134.785	244.533	142.176	31.1801	69.0177
40.46	33.9539	128.416	310.768	217.527	-75.1477	183.415
40.48	176.803	202.047	133.006	115.879	-22.4736	99.8119
40.5	203.652	228.678	242.246	66.2332	-37.7977	71.2096
40.52	161.501	109.309	121.488	94.5886	98.8802	56.6077
40.54	95.3498	104.94	80.7319	22.9455	55.5599	135.006
40.56	97.1987	148.571	115.978	85.3039	70.2415	167.405
40.58	204.048	220.202	120.227	177.664	113.925	6.80435
40.6	163.897	18.8327	89.4771	151.025	87.6104	61.204
40.62	179.746	94.4637	153.73	160.388	-91.7024	109.604
40.64	174.595	222.095	112.985	122.752	18.9867	170.004
40.66	162.444	180.726	21.2416	88.1184	23.6777	86.4053
40.68	172.292	158.357	181.501	47.4858	64.3705	40.8065
40.7	191.141	186.988	136.762	55.8547	98.0653	117.208
40.72	241.99	122.619	-6.97447	59.2252	64.7618	66.61
40.74	124.839	202.25	87.2912	143.597	130.46	64.0124
40.76	138.688	81.8805	-11.441	161.971	2.16055	93.4151
40.78	151.537	201.512	-61.171	170.346	38.8627	276.818
40.8	160.386	119.142	-8.89885	173.722	-21.4333	145.222
40.82	222.235	32.7735	97.3755	71.1001	53.2725	68.6257
40.84	245.084	127.404	-20.348	45.4797	32.9802	37.03
40.86	180.933	11.0354	100.931	-17.1392	40.6897	121.435
40.88	151.782	124.666	77.2116	48.2434	83.4011	90.8397
40.9	238.631	45.2974	78.4947	271.628	59.1143	44.2451
40.92	158.48	151.928	50.7799	116.013	59.8294	74.6509
40.94	61.3289	97.5593	105.067	71.4004	171.546	34.0571
40.96	152.178	90.1903	91.357	-28.2108	131.265	146.464
40.98	140.027	145.821	144.649	145.179	24.9855	48.8706
41	126.876	62.4523	39.9429	166.571	74.7078	33.278
41.02	196.725	97.0833	79.2391	160.965	185.432	34.6857
41.04	191.574	29.7142	68.5375	-0.64048	-24.842	109.094
41.06	196.423	22.3452	79.8382	-16.244	59.8858	159.502
41.08	158.272	1.97619	71.141	-7.84603	159.615	250.911
41.1	197.121	68.6072	146.446	129.554	41.3469	130.32
41.12	103.97	124.238	68.7533	139.955	-28.9198	32.7299
41.14	264.818	-42.1309	100.063	41.3573	-3.18476	77.1399
41.16	249.667	69.5001	75.3745	32.7615	179.552	126.55
41.18	147.516	136.131	-74.3116	-7.8328	55.2908	134.961
41.2	145.365	146.762	84.0045	148.575	-36.9688	163.372
41.22	115.214	76.393	14.3229	120.983	14.7735	155.784
41.24	174.063	55.024	78.6434	164.394	154.518	78.1955
41.26	109.912	182.655	153.966	107.806	-34.7366	124.608
41.28	131.761	76.286	46.2913	65.2194	-29.9889	30.0203
41.3	164.61	53.9169	79.6185	-42.3655	48.7605	17.4333
41.32	187.459	58.5479	125.948	20.0512	93.5117	1.84668
41.34	124.308	151.179	69.2798	165.469	24.2647	43.2604
41.36	254.157	67.8099	115.614	12.8893	42.0195	98.6745
41.38	172.006	-25.5591	95.9499	46.3107	-34.224	20.089
41.4	147.855	91.0718	76.2884	50.7337	3.53433	232.504
41.42	130.704	68.7028	-20.3709	34.1583	144.294	163.919
41.44	184.553	53.3338	1.97204	87.5844	1.05629	127.335
41.46	185.402	57.9648	81.3172	36.0121	114.82	72.7506
41.48	234.251	124.596	-6.33531	-26.5586	54.5853	45.167
41.5	227.1	127.227	33.0144	60.8723	33.3525	48.5837
41.52	213.949	102.858	76.3663	-21.6952	22.1214	35.0008
41.54	209.798	81.4887	211.721	16.7389	-54.108	200.418
41.56	224.647	41.1197	0.07705	139.175	-46.3355	112.836
41.58	195.496	118.751	-72.5642	7.61179	-69.5614	8.25421
41.6	136.344	175.382	85.7968	157.051	33.2145	51.6728
41.62	136.193	86.0126	89.1601	177.491	212.992	-5.90832
41.64	161.042	130.644	75.5256	84.9331	29.7716	128.511
41.66	96.8914	76.2746	-4.10654	157.377	-102.447	14.9306
41.68	150.74	143.906	-18.7364	100.822	55.3356	-0.64936
41.7	48.5893	14.5365	-9.36406	87.2688	134.12	78.771
41.72	236.438	96.1675	149.011	-46.2827	42.9066	79.1918
41.74	226.287	15.7985	-106.612	-33.8327	34.6947	127.613
41.76	200.136	61.4295	60.7668	97.619	48.4845	18.0344
41.78	145.985	50.0604	-145.852	44.0723	30.276	-14.5438
41.8	195.834	84.6914	44.5321	84.5272	97.0693	34.8784
41.82	272.683	17.3224	5.91815	43.9837	55.8643	58.301
41.84	104.532	-6.04664	77.3065	242.442	-64.339	116.724
41.86	181.381	42.5843	98.6972	23.9015	134.459	-19.8528
41.88	220.23	-36.7847	93.0902	151.363	-1.74052	11.5709
41.9	203.079	63.8463	84.4855	98.8259	-0.93869	111.995
41.92	103.928	61.4773	40.883	108.29	5.86485	70.4193
41.94	89.7768	29.1083	157.283	8.75671	1.67009	71.8441
41.96	128.626	79.7392	49.6851	107.225	79.477	205.269
41.98	91.4747	117.37	129.09	-17.3059	66.2857	20.6946
42	168.324	123.001	17.4964	71.1652	25.096	98.1205
42.02	201.173	112.632	136.906	-24.3621	-19.092	142.547
42.04	230.022	-46.7369	144.317	47.1123	23.7218	271.973
42.06	166.87	108.894	236.731	-2.41168	94.5372	107.4
42.08	120.719	12.5251	124.147	-2.93403	8.35428	92.8274
42.1	117.568	26.1561	64.5653	122.545	-49.8269	61.255
42.12	209.417	-4.21295	-67.014	-17.9738	45.9935	90.683
42.14	133.266	126.418	18.4091	61.5088	113.816	56.1113
42.16	157.115	139.049	129.834	-20.007	98.6395	66.54
42.18	55.9642	42.68	-11.7378	43.4789	-8.53503	118.969
42.2	273.813	97.311	18.6923	-35.0336	46.2921	140.398
42.22	182.662	49.9419	56.1247	65.4556	71.121	20.8282
42.24	131.511	-24.4271	-1.44057	191.946	104.951	8.25832
42.26	130.36	27.2039	2.99651	112.439	104.784	64.6888
42.28	56.209	108.835	113.436	82.9331	85.6174	14.1196
42.3	262.058	38.4659	146.878	101.429	17.4529	67.5508
42.32	183.907	45.0968	213.322	214.926	116.29	179.982
42.34	128.756	101.728	136.768	14.4254	82.1288	100.414
42.36	201.605	31.3588	85.2171	185.926	116.969	82.8465
42.38	156.454	-58.0102	-9.33168	127.429	148.811	75.279
42.4	130.303	15.6207	78.1219	4.93282	12.6551	45.712
42.42	197.152	54.2517	124.578	77.4386	-9.49954	7.14527
42.44	123.001	113.883	97.036	43.9461	56.3475	53.5789
42.46	173.85	122.514	207.497	228.455	106.196	17.0129
42.48	118.699	140.145	36.9597	219.966	-31.9536	-37.5528
42.5	163.548	143.776	102.425	128.478	111.898	123.882
42.52	257.397	115.407	59.8928	137.993	101.752	72.317
42.54	235.245	111.038	209.363	212.509	51.607	116.752
42.56	135.094	-74.3314	84.8354	226.026	138.464	52.1881
42.58	80.9434	17.2995	48.3102	38.5453	70.3223	-68.3758
42.6	184.792	32.9305	95.7875	140.066	-16.8177	-5.93935
42.62	67.6413	109.561	205.267	239.589	38.044	158.497
42.64	193.49	113.192	71.7491	5.11302	120.907	42.9346
42.66	167.339	57.8235	39.2335	129.639	53.7721	28.372
42.68	202.188	60.4544	178.72	131.167	-14.3614	-40.1901
42.7	220.037	135.085	231.21	168.696	136.507	174.248
42.72	153.886	98.7164	156.701	48.2271	88.3764	110.687
42.74	169.735	52.3474	166.195	120.76	61.2477	47.1254
42.76	130.584	16.9783	240.691	168.294	117.121	100.565
42.78	271.433	-0.39067	156.19	223.83	-16.0049	43.0042
42.8	148.282	71.2403	213.691	203.368	169.871	113.444
42.82	212.131	127.871	194.195	275.908	16.7489	92.8843
42.84	150.98	88.5023	218.701	160.449	200.628	-50.6751
42.86	111.829	73.1332	74.2095	136.992	160.509	-96.2342
42.88	246.678	117.764	258.72	152.537	99.3915	73.207
42.9	153.527	138.395	180.234	186.083	65.2755	87.6487
42.92	174.376	174.026	155.749	289.631	14.1611	48.0906
42.94	220.225	54.6572	212.267	178.181	22.0482	0.53288
42.96	196.074	85.2881	147.788	125.733	42.937	29.9755
42.98	202.923	48.9191	195.311	114.286	-20.1727	31.4185
43	174.771	177.55	146.836	177.841	-40.2808	-13.1382
43.02	227.62	172.181	452.364	27.3978	44.6127	133.305
43.04	253.469	136.812	249.894	82.9562	91.5077	145.749
43.06	293.318	94.443	71.4267	120.516	117.404	114.194
43.08	283.167	192.074	291.962	212.078	82.3024	113.638
43.1	296.016	78.705	194.499	121.642	92.2021	33.0834
43.12	404.865	226.336	292.039	148.207	120.103	16.5287
43.14	417.714	201.967	405.582	170.775	124.006	154.974
43.16	324.563	186.598	300.127	187.343	32.9105	173.42
43.18	403.412	227.229	230.674	103.914	128.816	101.867
43.2	430.261	286.86	247.224	98.4863	-17.2762	92.3134
43.22	435.11	157.491	418.776	214.06	-2.36726	182.76
43.24	455.959	169.122	248.331	137.636	79.5433	86.2078
43.26	589.808	119.753	178.888	253.214	80.4553	51.6555
43.28	592.657	242.384	289.447	191.793	8.36886	123.103
43.3	640.506	146.015	301.009	103.374	174.284	102.552
43.32	738.355	209.646	388.574	195.957	93.2006	30.0005
43.34	748.204	173.277	360.141	-18.4584	26.1187	133.45
43.36	754.053	227.908	199.71	34.1279	1.03841	144.899
43.38	772.902	214.539	275.282	125.716	178.96	158.349
43.4	690.751	170.17	254.856	20.3059	24.8823	123.799
43.42	680.6	186.801	314.433	159.897	54.8065	161.249
43.44	612.449	233.432	433.013	180.491	96.7323	71.6996
43.46	523.297	220.063	326.594	39.086	28.6595	-4.84938
43.48	563.146	245.694	251.179	196.683	3.58826	-21.398
43.5	574.995	212.325	292.766	163.282	59.5185	-90.9464
43.52	395.844	138.956	411.355	209.882	29.4503	-24.4944
43.54	461.693	287.586	219.947	144.484	19.3835	211.958
43.56	416.542	163.217	211.541	247.088	-95.6817	64.4106
43.58	331.391	357.848	66.1376	63.694	77.2545	67.8636
43.6	310.24	270.479	256.737	169.302	140.192	38.3169
43.62	294.089	187.11	185.339	9.91089	-37.8685	-6.22949
43.64	323.938	209.741	370.943	109.522	95.0722	-23.7755
43.66	234.787	211.372	191.55	100.135	53.0144	55.6788
43.68	285.636	249.003	180.159	205.75	121.958	12.1334
43.7	328.485	163.634	128.771	87.366	110.903	54.5883
43.72	247.334	162.265	45.3849	179.984	70.8498	54.0436
43.74	126.183	204.896	45.0016	32.6043	167.798	78.4992
43.76	201.032	186.527	49.6209	2.22618	70.7475	152.955
43.78	210.881	98.1582	211.243	65.8498	71.6985	-32.5887
43.8	143.73	241.789	372.867	179.475	-136.349	-3.13215
43.82	156.579	199.42	263.494	-30.8975	30.605	27.3247
43.84	189.428	88.0512	125.123	-22.2685	45.5604	0.78194
43.86	173.277	246.682	196.755	94.3623	127.517	233.239
43.88	191.126	185.313	194.39	173.995	151.476	124.697
43.9	133.975	177.944	158.027	118.629	105.435	52.1555
43.92	195.823	157.575	217.666	77.2656	-31.6033	165.614
43.94	169.672	236.206	235.308	197.904	12.3593	138.073
43.96	178.521	214.837	203.953	36.5436	-10.6765	74.5319
43.98	81.3704	107.468	196.6	39.1853	75.289	23.9914
44	152.219	206.099	194.249	44.8288	98.2561	67.4511
44.02	150.068	50.73	174.902	161.474	10.2245	46.9112
44.04	230.917	37.3609	79.5564	-67.8788	4.19439	-22.6284
44.06	154.766	15.9919	131.214	168.77	1.1657	2.83235
44.08	251.615	92.6229	62.8736	-56.5791	81.1385	135.293
44.1	151.464	129.254	144.536	34.0735	83.1126	-108.245
44.12	223.313	-27.1151	185.201	98.728	23.0882	72.2164
44.14	96.162	137.516	93.8684	7.3842	-99.9348	85.6784
44.16	180.011	93.1468	135.538	-28.9577	31.0437	105.141
44.18	63.8599	0.77779	221.211	-46.2978	-43.9765	203.603
44.2	191.709	105.409	201.886	-28.6361	11.0048	2.06629
44.22	59.5578	53.0397	218.564	103.028	76.9874	72.5296
44.24	157.407	107.671	122.244	59.6929	32.9715	0.99312
44.26	126.256	102.302	179.927	11.3602	86.957	82.457
44.28	146.105	107.933	84.6128	-54.9707	40.9439	83.9212
44.3	162.954	80.5637	56.3009	-132.3	3.93222	-1.61429
44.32	158.803	55.1946	104.992	8.373	-79.0781	-13.1495
44.34	136.652	167.826	109.685	26.0476	165.913	31.3157
44.36	73.5005	112.457	50.3806	94.7241	-27.0945	-19.2189
44.38	128.349	157.088	31.079	-4.59757	30.8994	-78.7531
44.4	183.198	121.719	239.78	120.083	-88.1054	62.7129
44.42	122.047	98.3495	162.484	76.7646	-12.1087	86.1793
44.44	105.896	19.9805	209.19	10.4485	63.8893	147.646
44.46	102.745	144.611	199.898	163.134	-133.111	53.113
44.48	156.594	157.242	18.6098	188.822	42.8895	-25.4197
44.5	79.4432	77.8734	52.3238	166.511	-50.1083	120.048
44.52	197.292	103.504	84.0403	-4.79733	126.895	41.5159
44.54	142.141	141.135	222.759	27.8959	150.9	107.984
44.56	51.9901	122.766	105.481	17.5909	39.9064	24.4526
44.58	90.8391	48.3974	42.2056	129.288	110.914	-8.07849
44.6	106.688	84.0283	69.9326	11.9866	30.923	-9.60933
44.62	217.537	-12.3407	61.6622	79.6873	50.9334	31.8601
44.64	241.386	57.2903	11.3945	96.3898	74.9451	105.33
44.66	181.235	191.921	8.12931	71.0943	29.9582	125.8
44.68	93.0838	110.552	-36.1332	38.8006	-16.0274	112.27
44.7	190.933	164.183	8.60685	89.5087	-37.0116	50.7411
44.72	182.782	156.814	-9.65044	76.2188	-4.99452	9.21205
44.74	186.631	37.4452	130.095	179.931	-117.976	88.6834
44.76	241.48	25.0761	115.843	-110.355	-103.956	-10.8451
44.78	191.329	48.7071	152.593	-102.64	78.0649	74.6269
44.8	74.1776	58.3381	144.347	-24.9222	67.0874	-70.9009
44.82	84.0265	21.9691	144.103	-23.2027	51.1112	-25.4284
44.84	-21.1245	-114.4	-78.1389	59.5187	-8.86366	68.0444
44.86	75.7244	-75.769	-51.3778	105.242	76.1628	-5.4825
44.88	117.573	74.862	-89.614	-27.0329	253.191	22.9909
44.9	185.422	29.493	-13.8476	30.6942	66.2198	63.4646
44.92	169.271	136.124	-88.0785	94.4232	10.2502	47.9387
44.94	168.12	93.755	149.693	-27.846	-15.718	0.41297
44.96	99.9692	66.3859	139.468	36.8868	-32.685	-53.1124
[truncated: 752 more rows]

## Sheet: Figure 4b
r	Fe[Fe]3/4-g
1	-0.83547
1.01	-0.80155
1.02	-0.76822
1.03	-0.73577
1.04	-0.7044
1.05	-0.6742
1.06	-0.64519
1.07	-0.6173
1.08	-0.59043
1.09	-0.56444
1.1	-0.53921
1.11	-0.51465
1.12	-0.49072
1.13	-0.46744
1.14	-0.44492
1.15	-0.42335
1.16	-0.403
1.17	-0.38421
1.18	-0.3674
1.19	-0.353
1.2	-0.34147
1.21	-0.33327
1.22	-0.32879
1.23	-0.32838
1.24	-0.33229
1.25	-0.34068
1.26	-0.35356
1.27	-0.37082
1.28	-0.39223
1.29	-0.41743
1.3	-0.44593
1.31	-0.47717
1.32	-0.51053
1.33	-0.54533
1.34	-0.58089
1.35	-0.61657
1.36	-0.65177
1.37	-0.68598
1.38	-0.7188
1.39	-0.74994
1.4	-0.77928
1.41	-0.8068
1.42	-0.83263
1.43	-0.85703
1.44	-0.88034
1.45	-0.90299
1.46	-0.92546
1.47	-0.94823
1.48	-0.97175
1.49	-0.99644
1.5	-1.0226
1.51	-1.05041
1.52	-1.07991
1.53	-1.11098
1.54	-1.1433
1.55	-1.1764
1.56	-1.20961
1.57	-1.24211
1.58	-1.27292
1.59	-1.30094
1.6	-1.325
1.61	-1.34385
1.62	-1.35622
1.63	-1.36087
1.64	-1.3566
1.65	-1.3423
1.66	-1.31697
1.67	-1.27976
1.68	-1.23
1.69	-1.16717
1.7	-1.09099
1.71	-1.00135
1.72	-0.89835
1.73	-0.7823
1.74	-0.6537
1.75	-0.51325
1.76	-0.36181
1.77	-0.2004
1.78	-0.03018
1.79	0.14753
1.8	0.33134
1.81	0.51973
1.82	0.71111
1.83	0.90384
1.84	1.09621
1.85	1.28649
1.86	1.47294
1.87	1.65382
1.88	1.82742
1.89	1.99208
1.9	2.14619
1.91	2.28825
1.92	2.41686
1.93	2.53077
1.94	2.62887
1.95	2.71024
1.96	2.77417
1.97	2.82012
1.98	2.84783
1.99	2.85722
2	2.84849
2.01	2.82203
2.02	2.77846
2.03	2.71862
2.04	2.6435
2.05	2.55428
2.06	2.45223
2.07	2.33875
2.08	2.21527
2.09	2.08325
2.1	1.94413
2.11	1.79932
2.12	1.65015
2.13	1.49785
2.14	1.34353
2.15	1.18818
2.16	1.03265
2.17	0.87765
2.18	0.72377
2.19	0.57149
2.2	0.42119
2.21	0.27315
2.22	0.12762
2.23	-0.01518
2.24	-0.15507
2.25	-0.29183
2.26	-0.42523
2.27	-0.55498
2.28	-0.68075
2.29	-0.80217
2.3	-0.91881
2.31	-1.03018
2.32	-1.13579
2.33	-1.23512
2.34	-1.32766
2.35	-1.41294
2.36	-1.49053
2.37	-1.56009
2.38	-1.62135
2.39	-1.67417
2.4	-1.71852
2.41	-1.75451
2.42	-1.78237
2.43	-1.80247
2.44	-1.81528
2.45	-1.8214
2.46	-1.8215
2.47	-1.81632
2.48	-1.80664
2.49	-1.79326
2.5	-1.77698
2.51	-1.75858
2.52	-1.73878
2.53	-1.71825
2.54	-1.69759
2.55	-1.67732
2.56	-1.65787
2.57	-1.6396
2.58	-1.6228
2.59	-1.60767
2.6	-1.59438
2.61	-1.58304
2.62	-1.57373
2.63	-1.56649
2.64	-1.56135
2.65	-1.55832
2.66	-1.55738
2.67	-1.55849
2.68	-1.56159
2.69	-1.56655
2.7	-1.57318
2.71	-1.58124
2.72	-1.59035
2.73	-1.60006
2.74	-1.60975
2.75	-1.61869
2.76	-1.62601
2.77	-1.63067
2.78	-1.63152
2.79	-1.62729
2.8	-1.61663
2.81	-1.59811
2.82	-1.57031
2.83	-1.53184
2.84	-1.48139
2.85	-1.41779
2.86	-1.34007
2.87	-1.24751
2.88	-1.1397
2.89	-1.01656
2.9	-0.8784
2.91	-0.72592
2.92	-0.56024
2.93	-0.38288
2.94	-0.19575
2.95	-0.00113
2.96	0.1984
2.97	0.39998
2.98	0.60059
2.99	0.79709
3	0.9863
3.01	1.16512
3.02	1.33057
3.03	1.47991
3.04	1.61072
3.05	1.72093
3.06	1.80891
3.07	1.8735
3.08	1.91406
3.09	1.93043
3.1	1.923
3.11	1.89263
3.12	1.84065
3.13	1.76879
3.14	1.67914
3.15	1.57409
3.16	1.4562
3.17	1.32819
3.18	1.19284
3.19	1.05286
3.2	0.9109
3.21	0.76943
3.22	0.63068
3.23	0.49663
3.24	0.36894
3.25	0.24893
3.26	0.1376
3.27	0.0356
3.28	-0.05675
3.29	-0.13943
3.3	-0.21269
3.31	-0.27701
3.32	-0.33307
3.33	-0.38169
3.34	-0.42377
3.35	-0.46028
3.36	-0.49217
3.37	-0.52036
3.38	-0.5457
3.39	-0.56894
3.4	-0.5907
3.41	-0.61147
3.42	-0.63158
3.43	-0.65124
3.44	-0.67051
3.45	-0.6893
3.46	-0.70746
3.47	-0.72472
3.48	-0.74074
3.49	-0.75517
3.5	-0.76764
3.51	-0.77777
3.52	-0.78525
3.53	-0.78981
3.54	-0.79125
3.55	-0.78947
3.56	-0.78447
3.57	-0.77634
3.58	-0.7653
3.59	-0.75165
3.6	-0.73579
3.61	-0.71821
3.62	-0.69946
3.63	-0.68014
3.64	-0.6609
3.65	-0.64237
3.66	-0.62519
3.67	-0.60999
3.68	-0.59731
3.69	-0.58765
3.7	-0.58142
3.71	-0.57893
3.72	-0.58039
3.73	-0.58588
3.74	-0.59538
3.75	-0.60874
3.76	-0.62572
3.77	-0.64596
3.78	-0.669
3.79	-0.69433
3.8	-0.72135
3.81	-0.74945
3.82	-0.77798
3.83	-0.80628
3.84	-0.83373
3.85	-0.85975
3.86	-0.88381
3.87	-0.90545
3.88	-0.92431
3.89	-0.9401
3.9	-0.95266
3.91	-0.96192
3.92	-0.96791
3.93	-0.97076
3.94	-0.97069
3.95	-0.96798
3.96	-0.963
3.97	-0.95613
3.98	-0.94779
3.99	-0.93843
4	-0.92845
4.01	-0.91827
4.02	-0.90823
4.03	-0.89865
4.04	-0.88976
4.05	-0.88176
4.06	-0.87476
4.07	-0.86878
4.08	-0.86383
4.09	-0.85981
4.1	-0.8566
4.11	-0.85404
4.12	-0.85196
4.13	-0.85017
4.14	-0.84849
4.15	-0.84675
4.16	-0.84484
4.17	-0.84266
4.18	-0.84018
4.19	-0.83741
4.2	-0.83443
4.21	-0.83136
4.22	-0.82836
4.23	-0.82565
4.24	-0.82346
4.25	-0.82204
4.26	-0.82166
4.27	-0.82256
4.28	-0.82494
4.29	-0.829
4.3	-0.83487
4.31	-0.84259
4.32	-0.85219
4.33	-0.86358
4.34	-0.8766
4.35	-0.89105
4.36	-0.90664
4.37	-0.92302
4.38	-0.9398
4.39	-0.95655
4.4	-0.97283
4.41	-0.9882
4.42	-1.00221
4.43	-1.01446
4.44	-1.02459
4.45	-1.03228
4.46	-1.03729
4.47	-1.03946
4.48	-1.03868
4.49	-1.03493
4.5	-1.02829
4.51	-1.01886
4.52	-1.00685
4.53	-0.99249
4.54	-0.97605
4.55	-0.95782
4.56	-0.93809
4.57	-0.91712
4.58	-0.89517
4.59	-0.87242
4.6	-0.84899
4.61	-0.82492
4.62	-0.80017
4.63	-0.77461
4.64	-0.74798
4.65	-0.71995
4.66	-0.6901
4.67	-0.65791
4.68	-0.62278
4.69	-0.58407
4.7	-0.54109
4.71	-0.49315
4.72	-0.43953
4.73	-0.37957
4.74	-0.31265
4.75	-0.23824
4.76	-0.15588
4.77	-0.06528
4.78	0.03374
4.79	0.1412
4.8	0.25692
4.81	0.38056
4.82	0.51161
4.83	0.64934
4.84	0.79286
4.85	0.94111
4.86	1.09288
4.87	1.24682
4.88	1.40147
4.89	1.55528
4.9	1.70665
4.91	1.85395
4.92	1.99556
4.93	2.12991
4.94	2.25547
4.95	2.37084
4.96	2.47473
4.97	2.56602
4.98	2.64376
4.99	2.70717
5	2.7557
5.01	2.78901
5.02	2.80696
5.03	2.80963
5.04	2.79731
5.05	2.77049
5.06	2.72982
5.07	2.67614
5.08	2.61041
5.09	2.53371
5.1	2.44725
5.11	2.35226
5.12	2.25005
5.13	2.14195
5.14	2.02928
5.15	1.91334
5.16	1.79541
5.17	1.67668
5.18	1.5583
5.19	1.44134
5.2	1.32676
5.21	1.21543
5.22	1.10815
5.23	1.00559
5.24	0.90832
5.25	0.81683
5.26	0.73151
5.27	0.65264
5.28	0.58043
5.29	0.51501
5.3	0.45643
5.31	0.40465
5.32	0.35958
5.33	0.32108
5.34	0.28893
5.35	0.26287
5.36	0.2426
5.37	0.22777
5.38	0.21801
5.39	0.21292
5.4	0.21207
5.41	0.21502
5.42	0.22133
5.43	0.23054
5.44	0.24221
5.45	0.2559
5.46	0.27119
5.47	0.28767
5.48	0.30496
5.49	0.32272
5.5	0.34061
5.51	0.35835
5.52	0.37566
5.53	0.39233
5.54	0.40814
5.55	0.42292
5.56	0.43653
5.57	0.44884
5.58	0.45975
5.59	0.46919
5.6	0.4771
5.61	0.48341
5.62	0.48812
5.63	0.49119
5.64	0.49264
5.65	0.49247
5.66	0.49074
5.67	0.48749
5.68	0.4828
5.69	0.47677
5.7	0.46953
5.71	0.46123
5.72	0.45205
5.73	0.44218
5.74	0.43184
5.75	0.42128
5.76	0.41074
5.77	0.40047
5.78	0.39074
5.79	0.38179
5.8	0.37386
5.81	0.36714
5.82	0.36182
5.83	0.35802
5.84	0.35584
5.85	0.35532
5.86	0.35645
5.87	0.35915
5.88	0.3633
5.89	0.36875
5.9	0.37528
5.91	0.38263
5.92	0.39054
5.93	0.39872
5.94	0.40686
5.95	0.41468
5.96	0.42188
5.97	0.42823
5.98	0.43349
5.99	0.43748
6	0.44006
6.01	0.44114
6.02	0.44068
6.03	0.43868
6.04	0.43516
6.05	0.43021
6.06	0.42393
6.07	0.41643
6.08	0.40785
6.09	0.3983
6.1	0.38793
6.11	0.37682
6.12	0.36507
6.13	0.35275
6.14	0.33989
6.15	0.32651
6.16	0.31261
6.17	0.29817
6.18	0.28315
6.19	0.26752
6.2	0.25124
6.21	0.23431
6.22	0.21671
6.23	0.19846
6.24	0.17963
6.25	0.16027
6.26	0.14051
6.27	0.12047
6.28	0.10031
6.29	0.0802
6.3	0.06028
6.31	0.04074
6.32	0.0217
6.33	0.00326
6.34	-0.01451
6.35	-0.03159
6.36	-0.04805
6.37	-0.06399
6.38	-0.0796
6.39	-0.09511
6.4	-0.11081
6.41	-0.12705
6.42	-0.14417
6.43	-0.16256
6.44	-0.18257
6.45	-0.20455
6.46	-0.22877
6.47	-0.25544
6.48	-0.28467
6.49	-0.31648
6.5	-0.35075
6.51	-0.38725
6.52	-0.42561
6.53	-0.46535
6.54	-0.50586
6.55	-0.54645
6.56	-0.58635
6.57	-0.62473
6.58	-0.66077
6.59	-0.69363
6.6	-0.72253
6.61	-0.74677
6.62	-0.76575
6.63	-0.77901
6.64	-0.78624
6.65	-0.78731
6.66	-0.78226
6.67	-0.77132
6.68	-0.75489
6.69	-0.73355
6.7	-0.708
6.71	-0.67906
6.72	-0.64765
6.73	-0.61474
6.74	-0.58128
6.75	-0.54824
6.76	-0.51649
6.77	-0.48683
6.78	-0.45991
6.79	-0.43625
6.8	-0.41618
6.81	-0.39988
6.82	-0.38734
6.83	-0.37835
6.84	-0.37258
6.85	-0.36954
6.86	-0.36861
6.87	-0.3691
6.88	-0.37027
6.89	-0.37137
6.9	-0.37165
6.91	-0.37043
6.92	-0.36709
6.93	-0.36113
6.94	-0.35218
6.95	-0.34001
6.96	-0.32452
6.97	-0.30576
6.98	-0.28394
6.99	-0.25937
7	-0.23246
7.01	-0.20373
7.02	-0.17373
7.03	-0.14303
7.04	-0.11224
7.05	-0.08188
7.06	-0.05248
7.07	-0.02444
7.08	0.00189
7.09	0.02629
7.1	0.04862
7.11	0.06887
7.12	0.08712
7.13	0.10354
7.14	0.11837
7.15	0.13191
7.16	0.14448
7.17	0.15643
7.18	0.16808
7.19	0.17973
7.2	0.19163
7.21	0.20394
7.22	0.21677
7.23	0.23013
7.24	0.24395
7.25	0.25807
7.26	0.27225
7.27	0.28618
7.28	0.29953
7.29	0.3119
7.3	0.32289
7.31	0.33209
7.32	0.33915
7.33	0.34371
7.34	0.34551
7.35	0.34433
7.36	0.34003
7.37	0.33258
7.38	0.32199
7.39	0.30838
7.4	0.29194
7.41	0.27293
7.42	0.25164
7.43	0.22843
7.44	0.20367
7.45	0.17774
7.46	0.15103
7.47	0.12389
7.48	0.09667
7.49	0.06966
7.5	0.04313
7.51	0.01729
7.52	-0.00769
7.53	-0.03168
7.54	-0.05461
7.55	-0.07642
7.56	-0.09709
7.57	-0.11659
7.58	-0.13494
7.59	-0.15214
7.6	-0.16817
7.61	-0.18301
7.62	-0.19664
7.63	-0.209
7.64	-0.22002
7.65	-0.2296
7.66	-0.23766
7.67	-0.24407
7.68	-0.24874
7.69	-0.25155
7.7	-0.25243
7.71	-0.25132
7.72	-0.24816
7.73	-0.24297
7.74	-0.23578
7.75	-0.22666
7.76	-0.21573
7.77	-0.20315
7.78	-0.18911
7.79	-0.17382
7.8	-0.15754
7.81	-0.14052
7.82	-0.12302
7.83	-0.10532
7.84	-0.08767
7.85	-0.0703
7.86	-0.05342
7.87	-0.03723
7.88	-0.02186
7.89	-0.00744
7.9	0.00596
7.91	0.01829
7.92	0.02952
7.93	0.03967
7.94	0.04876
7.95	0.05684
7.96	0.06394
7.97	0.0701
7.98	0.07538
7.99	0.0798
8	0.08336
8.01	0.08607
8.02	0.0879
8.03	0.08882
8.04	0.08877
8.05	0.08768
8.06	0.08549
8.07	0.08211
8.08	0.07749
8.09	0.07156
8.1	0.06429
8.11	0.05565
8.12	0.04566
8.13	0.03436
8.14	0.02183
8.15	0.00817
8.16	-0.00647
8.17	-0.02192
8.18	-0.03797
8.19	-0.05439
8.2	-0.07095
8.21	-0.08737
8.22	-0.10341
8.23	-0.11878
8.24	-0.13324
8.25	-0.14654
8.26	-0.15846
8.27	-0.16879
8.28	-0.17737
8.29	-0.18403
8.3	-0.18868
8.31	-0.19123
8.32	-0.19162
8.33	-0.18983
8.34	-0.18588
8.35	-0.17981
8.36	-0.17167
8.37	-0.16155
8.38	-0.14956
8.39	-0.13584
8.4	-0.12054
8.41	-0.10382
8.42	-0.08587
8.43	-0.06689
8.44	-0.04709
8.45	-0.02671
8.46	-0.00599
8.47	0.01481
8.48	0.03544
8.49	0.05562
8.5	0.07509
8.51	0.09357
8.52	0.1108
8.53	0.12653
8.54	0.14053
8.55	0.15257
8.56	0.1625
8.57	0.17015
8.58	0.17543
8.59	0.17829
8.6	0.17871
8.61	0.17674
8.62	0.17249
8.63	0.1661
8.64	0.15778
8.65	0.14778
8.66	0.1364
8.67	0.12396
8.68	0.11081
8.69	0.09733
8.7	0.08389
8.71	0.07087
8.72	0.05861
8.73	0.04746
8.74	0.0377
8.75	0.02959
8.76	0.02332
8.77	0.01903
8.78	0.01681
8.79	0.01665
8.8	0.01849
8.81	0.02223
8.82	0.02768
8.83	0.03459
8.84	0.04267
8.85	0.0516
8.86	0.06101
8.87	0.07051
8.88	0.07971
8.89	0.08821
8.9	0.09561
8.91	0.10154
8.92	0.10566
8.93	0.10767
8.94	0.10731
8.95	0.10437
8.96	0.0987
8.97	0.09021
8.98	0.07888
8.99	0.06475
9	0.04791
9.01	0.02852
9.02	0.00681
9.03	-0.01696
9.04	-0.04247
9.05	-0.06937
9.06	-0.09729
9.07	-0.12581
9.08	-0.15452
9.09	-0.18301
9.1	-0.21087
9.11	-0.23771
9.12	-0.26317
9.13	-0.28692
9.14	-0.30868
9.15	-0.32822
9.16	-0.34536
9.17	-0.35999
9.18	-0.37205
9.19	-0.38154
9.2	-0.38854
9.21	-0.39315
9.22	-0.39556
9.23	-0.39596
9.24	-0.39463
9.25	-0.39182
9.26	-0.38782
9.27	-0.38293
9.28	-0.37744
9.29	-0.37161
9.3	-0.36567
9.31	-0.35984
9.32	-0.35426
9.33	-0.34906
9.34	-0.34429
9.35	-0.33996
9.36	-0.33602
9.37	-0.33238
9.38	-0.32891
9.39	-0.32543
9.4	-0.32177
9.41	-0.3177
9.42	-0.31303
9.43	-0.30755
9.44	-0.30107
9.45	-0.29346
9.46	-0.28459
9.47	-0.27439
9.48	-0.26285
9.49	-0.25
9.5	-0.23593
9.51	-0.22077
9.52	-0.20471
9.53	-0.18797
9.54	-0.17081
9.55	-0.15349
9.56	-0.13632
9.57	-0.11956
9.58	-0.10348
9.59	-0.08834
9.6	-0.07435
9.61	-0.06167
9.62	-0.05043
9.63	-0.04071
9.64	-0.03253
9.65	-0.02586
9.66	-0.02062
9.67	-0.01669
9.68	-0.01393
9.69	-0.01214
9.7	-0.01113
9.71	-0.01069
9.72	-0.01061
9.73	-0.0107
9.74	-0.01077
9.75	-0.01068
9.76	-0.01029
9.77	-0.0095
9.78	-0.00826
9.79	-0.00653
9.8	-0.0043
9.81	-0.00159
9.82	0.00156
9.83	0.00511
9.84	0.00902
9.85	0.01324
9.86	0.01772
9.87	0.02246
9.88	0.02744
9.89	0.03267
9.9	0.03819
9.91	0.04405
9.92	0.05031
9.93	0.05704
9.94	0.06433
9.95	0.07224
9.96	0.08083
9.97	0.09013
9.98	0.10017
9.99	0.11091
10	0.1223
10.01	0.13423
10.02	0.14656
10.03	0.15912
10.04	0.17168
10.05	0.18399
10.06	0.19579
10.07	0.2068
10.08	0.21675
10.09	0.22535
10.1	0.23237
10.11	0.23761
10.12	0.24089
10.13	0.2421
10.14	0.24121
10.15	0.23821
10.16	0.23321
10.17	0.22633
10.18	0.21778
10.19	0.20782
10.2	0.19675
10.21	0.18488
10.22	0.17256
10.23	0.16014
10.24	0.14793
10.25	0.13624
10.26	0.12534
10.27	0.11541
10.28	0.10662
10.29	0.09905
10.3	0.0927
10.31	0.0875
10.32	0.08335
10.33	0.08005
10.34	0.07737
10.35	0.07503
10.36	0.07275
10.37	0.07021
10.38	0.06712
10.39	0.06322
10.4	0.05825
10.41	0.05203
10.42	0.04444
10.43	0.0354
10.44	0.02494
10.45	0.01313
10.46	0.000136802
10.47	-0.01383
10.48	-0.02848
10.49	-0.04349
10.5	-0.0585
10.51	-0.07314
10.52	-0.08702
10.53	-0.09978
10.54	-0.11107
10.55	-0.1206
10.56	-0.12812
10.57	-0.13346
10.58	-0.1365
10.59	-0.13722
10.6	-0.13567
10.61	-0.13196
10.62	-0.12628
10.63	-0.1189
10.64	-0.1101
10.65	-0.10025
10.66	-0.08969
10.67	-0.07882
10.68	-0.06801
10.69	-0.0576
10.7	-0.04793
10.71	-0.03926
10.72	-0.03184
10.73	-0.02582
10.74	-0.02131
10.75	-0.01834
10.76	-0.0169
10.77	-0.01688
10.78	-0.01814
10.79	-0.02051
10.8	-0.02376
10.81	-0.02764
10.82	-0.03189
10.83	-0.03626
10.84	-0.0405
10.85	-0.04439
10.86	-0.04773
10.87	-0.05036
10.88	-0.05219
10.89	-0.05314
10.9	-0.05319
10.91	-0.05237
10.92	-0.05075
10.93	-0.04843
10.94	-0.04552
10.95	-0.04218
10.96	-0.03853
10.97	-0.03473
10.98	-0.0309
10.99	-0.02712
11	-0.02346
11.01	-0.01995
11.02	-0.01655
11.03	-0.0132
11.04	-0.00977
11.05	-0.0061
11.06	-0.00197
11.07	0.00283
11.08	0.00859
11.09	0.01555
11.1	0.024
11.11	0.03417
11.12	0.0463
11.13	0.06055
11.14	0.07706
11.15	0.09589
11.16	0.11703
11.17	0.1404
11.18	0.16582
11.19	0.19307
11.2	0.22184
11.21	0.25176
11.22	0.28239
11.23	0.31329
11.24	0.34397
11.25	0.37394
11.26	0.40271
11.27	0.42984
11.28	0.45494
11.29	0.47764
11.3	0.49769
11.31	0.51491
11.32	0.5292
11.33	0.54056
11.34	0.54909
11.35	0.55496
11.36	0.55845
11.37	0.55986
11.38	0.55959
11.39	0.55803
11.4	0.55561
11.41	0.55275
11.42	0.54982
11.43	0.54718
11.44	0.5451
11.45	0.54378
11.46	0.54333
11.47	0.54377
11.48	0.54503
11.49	0.54692
11.5	0.54919
11.51	0.55149
11.52	0.55342
11.53	0.55453
11.54	0.55436
11.55	0.55244
11.56	0.5483
11.57	0.54155
11.58	0.53184
11.59	0.51891
11.6	0.50259
11.61	0.48283
11.62	0.45968
11.63	0.43331
11.64	0.40402
11.65	0.37217
11.66	0.33827
11.67	0.30285
11.68	0.26653
11.69	0.22994
11.7	0.19374
11.71	0.15856
11.72	0.125
11.73	0.09357
11.74	0.06475
11.75	0.03889
11.76	0.01625
11.77	-0.00304
11.78	-0.01894
11.79	-0.03155
11.8	-0.04106
11.81	-0.04774
11.82	-0.05197
11.83	-0.05416
11.84	-0.05479
11.85	-0.05434
11.86	-0.0533
11.87	-0.05213
11.88	-0.05126
11.89	-0.05106
11.9	-0.05185
11.91	-0.05383
11.92	-0.05717
11.93	-0.06192
11.94	-0.06807
11.95	-0.0755
11.96	-0.08407
11.97	-0.09355
11.98	-0.10367
11.99	-0.11415
12	-0.12468
12.01	-0.13495
12.02	-0.14469
12.03	-0.15361
12.04	-0.1615
12.05	-0.16817
12.06	-0.17349
12.07	-0.17738
12.08	-0.17979
12.09	-0.18074
12.1	-0.18028
12.11	-0.17851
12.12	-0.17553
12.13	-0.17149
12.14	-0.16651
12.15	-0.16076
12.16	-0.15435
12.17	-0.14742
12.18	-0.14007
12.19	-0.13238
12.2	-0.1244
12.21	-0.11617
12.22	-0.1077
12.23	-0.09898
12.24	-0.08999
12.25	-0.08069
12.26	-0.07105
12.27	-0.06104
12.28	-0.05062
12.29	-0.03978
12.3	-0.02852
12.31	-0.01684
12.32	-0.0048
12.33	0.00756
12.34	0.02016
12.35	0.0329
12.36	0.04568
12.37	0.05839
12.38	0.07089
12.39	0.08306
12.4	0.09477
12.41	0.1059
12.42	0.11634
12.43	0.12599
12.44	0.13476
12.45	0.14257
12.46	0.14937
12.47	0.15511
12.48	0.15975
12.49	0.16329
12.5	0.1657
12.51	0.16698
12.52	0.16713
12.53	0.16614
12.54	0.16402
12.55	0.16078
12.56	0.15641
12.57	0.15092
12.58	0.14432
12.59	0.13661
12.6	0.12782
12.61	0.11798
12.62	0.10712
12.63	0.0953
12.64	0.08259
12.65	0.06909
12.66	0.0549
12.67	0.04016
12.68	0.02503
12.69	0.00966
12.7	-0.00574
12.71	-0.02098
12.72	-0.03585
12.73	-0.05014
12.74	-0.06366
12.75	-0.0762
12.76	-0.08759
12.77	-0.09767
12.78	-0.10632
12.79	-0.11345
12.8	-0.11899
12.81	-0.12292
12.82	-0.12526
12.83	-0.12607
12.84	-0.12545
12.85	-0.12351
12.86	-0.12043
12.87	-0.11637
12.88	-0.11154
12.89	-0.10615
12.9	-0.10039
12.91	-0.09448
12.92	-0.0886
12.93	-0.08292
12.94	-0.0776
12.95	-0.07272
12.96	-0.06839
12.97	-0.06463
12.98	-0.06143
12.99	-0.05878
13	-0.05658
13.01	-0.05473
13.02	-0.05311
13.03	-0.05154
13.04	-0.04987
13.05	-0.04791
13.06	-0.04549
13.07	-0.04245
13.08	-0.03864
13.09	-0.03394
13.1	-0.02826
13.11	-0.02154
13.12	-0.01379
13.13	-0.00503
13.14	0.00466
13.15	0.01515
13.16	0.02628
13.17	0.03785
13.18	0.04962
13.19	0.06133
13.2	0.07272
13.21	0.0835
13.22	0.0934
13.23	0.10215
13.24	0.10952
13.25	0.11529
13.26	0.11931
13.27	0.12144
13.28	0.12163
13.29	0.11985
13.3	0.11614
13.31	0.11061
13.32	0.10338
13.33	0.09466
13.34	0.08468
13.35	0.07368
13.36	0.06196
13.37	0.04979
13.38	0.03746
13.39	0.02525
13.4	0.01341
13.41	0.00215
13.42	-0.00835
13.43	-0.01795
13.44	-0.02657
13.45	-0.03418
13.46	-0.04079
13.47	-0.04646
13.48	-0.05131
13.49	-0.05546
13.5	-0.05907
13.51	-0.06233
13.52	-0.06542
13.53	-0.0685
13.54	-0.07175
13.55	-0.07529
13.56	-0.07924
13.57	-0.08365
13.58	-0.08856
13.59	-0.09395
13.6	-0.09976
13.61	-0.10591
13.62	-0.11229
13.63	-0.11875
13.64	-0.12514
13.65	-0.13131
13.66	-0.13712
13.67	-0.14245
13.68	-0.1472
13.69	-0.15132
13.7	-0.1548
13.71	-0.15765
13.72	-0.15996
13.73	-0.16185
13.74	-0.16348
13.75	-0.16503
13.76	-0.16672
13.77	-0.16877
13.78	-0.17139
13.79	-0.17479
13.8	-0.17913
13.81	-0.18455
13.82	-0.19113
13.83	-0.19889
13.84	-0.20777
13.85	-0.21767
13.86	-0.22839
13.87	-0.23971
13.88	-0.25132
13.89	-0.26288
13.9	-0.27403
13.91	-0.28438
13.92	-0.29356
13.93	-0.3012
13.94	-0.30698
13.95	-0.31063
13.96	-0.31195
13.97	-0.31078
13.98	-0.30709
13.99	-0.30091
14	-0.29234
14.01	-0.28157
14.02	-0.26888
14.03	-0.25458
14.04	-0.23903
14.05	-0.22263
14.06	-0.20576
14.07	-0.18884
14.08	-0.17222
14.09	-0.15623
14.1	-0.14115
14.11	-0.12718
14.12	-0.11448
14.13	-0.10312
14.14	-0.09308
14.15	-0.08431
14.16	-0.07668
14.17	-0.07003
14.18	-0.06414
14.19	-0.0588
14.2	-0.0538
14.21	-0.04891
14.22	-0.04397
14.23	-0.03884
14.24	-0.03342
14.25	-0.02768
14.26	-0.02166
14.27	-0.01542
14.28	-0.00912
14.29	-0.00291
14.3	0.00297
14.31	0.0083
14.32	0.01284
14.33	0.01636
14.34	0.01867
14.35	0.01959
14.36	0.01903
14.37	0.01692
14.38	0.01328
14.39	0.0082
14.4	0.00181
14.41	-0.00567
14.42	-0.01399
14.43	-0.02286
14.44	-0.03195
14.45	-0.04096
14.46	-0.04956
14.47	-0.05747
14.48	-0.06444
14.49	-0.07031
14.5	-0.07493
14.51	-0.07828
14.52	-0.08038
14.53	-0.08134
14.54	-0.08133
14.55	-0.0806
14.56	-0.07942
14.57	-0.07813
14.58	-0.07704
14.59	-0.07649
14.6	-0.07679
14.61	-0.07821
14.62	-0.08095
14.63	-0.08518
14.64	-0.09094
14.65	-0.09824
14.66	-0.10697
14.67	-0.11695
14.68	-0.12794
14.69	-0.13961
14.7	-0.15162
14.71	-0.16356
14.72	-0.17503
14.73	-0.18563
14.74	-0.195
14.75	-0.2028
14.76	-0.20876
14.77	-0.21267
14.78	-0.2144
14.79	-0.21391
14.8	-0.21123
14.81	-0.20648
14.82	-0.19984
14.83	-0.19155
14.84	-0.18189
14.85	-0.17118
14.86	-0.15976
14.87	-0.14794
14.88	-0.13603
14.89	-0.1243
14.9	-0.11299
14.91	-0.10226
14.92	-0.09222
14.93	-0.08293
14.94	-0.07437
14.95	-0.06648
14.96	-0.05914
14.97	-0.05219
14.98	-0.04545
14.99	-0.03873
15	-0.03182

## Sheet: Figure 4c
	Cu[Fe]2/3-g	Cu[Fe]2/3'-g
1	-1.1316	-1.30424
1.01	-1.10038	-1.24114
1.02	-1.06407	-1.17719
1.03	-1.02308	-1.11363
1.04	-0.97781	-1.05152
1.05	-0.9287	-0.99167
1.06	-0.87616	-0.93469
1.07	-0.82064	-0.88092
1.08	-0.76261	-0.83046
1.09	-0.70252	-0.7832
1.1	-0.64089	-0.73882
1.11	-0.57827	-0.69689
1.12	-0.51525	-0.65685
1.13	-0.4525	-0.6181
1.14	-0.39072	-0.58008
1.15	-0.33071	-0.54225
1.16	-0.27332	-0.5042
1.17	-0.21946	-0.46568
1.18	-0.17011	-0.42659
1.19	-0.12626	-0.38707
1.2	-0.08892	-0.34744
1.21	-0.05909	-0.30824
1.22	-0.03771	-0.27022
1.23	-0.02565	-0.23427
1.24	-0.02368	-0.20142
1.25	-0.0324	-0.1728
1.26	-0.05226	-0.14954
1.27	-0.08347	-0.1328
1.28	-0.12604	-0.12363
1.29	-0.1797	-0.123
1.3	-0.24393	-0.13169
1.31	-0.31796	-0.15028
1.32	-0.40074	-0.17911
1.33	-0.49101	-0.21828
1.34	-0.5873	-0.26761
1.35	-0.68794	-0.32667
1.36	-0.79115	-0.39477
1.37	-0.8951	-0.47099
1.38	-0.9979	-0.55421
1.39	-1.09773	-0.64317
1.4	-1.19284	-0.73645
1.41	-1.28168	-0.83258
1.42	-1.36288	-0.93007
1.43	-1.43533	-1.02741
1.44	-1.49823	-1.12319
1.45	-1.55109	-1.21605
1.46	-1.59375	-1.30476
1.47	-1.62638	-1.38823
1.48	-1.64948	-1.46551
1.49	-1.66384	-1.5358
1.5	-1.67046	-1.59844
1.51	-1.67056	-1.65291
1.52	-1.66547	-1.69878
1.53	-1.65656	-1.73573
1.54	-1.64518	-1.76349
1.55	-1.63254	-1.78182
1.56	-1.61968	-1.79049
1.57	-1.60735	-1.78926
1.58	-1.59598	-1.77783
1.59	-1.58558	-1.75588
1.6	-1.57576	-1.72302
1.61	-1.56568	-1.6788
1.62	-1.55401	-1.62275
1.63	-1.53903	-1.55434
1.64	-1.5186	-1.47307
1.65	-1.49025	-1.37845
1.66	-1.45127	-1.27007
1.67	-1.39877	-1.14763
1.68	-1.32982	-1.01095
1.69	-1.24157	-0.86006
1.7	-1.13136	-0.69521
1.71	-0.99685	-0.51692
1.72	-0.83616	-0.32597
1.73	-0.64797	-0.12346
1.74	-0.43161	0.08919
1.75	-0.18718	0.31024
1.76	0.08443	0.53768
1.77	0.38147	0.76919
1.78	0.70136	1.00219
1.79	1.04065	1.23393
1.8	1.39515	1.46146
1.81	1.75994	1.68178
1.82	2.12949	1.89181
1.83	2.49782	2.08853
1.84	2.85863	2.26902
1.85	3.20543	2.43053
1.86	3.53177	2.57053
1.87	3.8314	2.68683
1.88	4.0984	2.77755
1.89	4.32742	2.84124
1.9	4.51379	2.87686
1.91	4.65367	2.88387
1.92	4.74414	2.86216
1.93	4.78333	2.81213
1.94	4.77041	2.73463
1.95	4.70569	2.63097
1.96	4.59052	2.50286
1.97	4.4273	2.35238
1.98	4.21942	2.18193
1.99	3.9711	1.99417
2	3.68729	1.79195
2.01	3.37356	1.57826
2.02	3.03587	1.35615
2.03	2.68045	1.12864
2.04	2.31361	0.89871
2.05	1.94159	0.66917
2.06	1.57038	0.44268
2.07	1.20555	0.22164
2.08	0.8522	0.00816
2.09	0.51478	-0.19593
2.1	0.19704	-0.38914
2.11	-0.09803	-0.57033
2.12	-0.36821	-0.73867
2.13	-0.61208	-0.8937
2.14	-0.82897	-1.03525
2.15	-1.01891	-1.16344
2.16	-1.18261	-1.27864
2.17	-1.3213	-1.38147
2.18	-1.43671	-1.47268
2.19	-1.5309	-1.5532
2.2	-1.60621	-1.62403
2.21	-1.66512	-1.68621
2.22	-1.71015	-1.74081
2.23	-1.7438	-1.78883
2.24	-1.76844	-1.83126
2.25	-1.78625	-1.86894
2.26	-1.79915	-1.90265
2.27	-1.80882	-1.93301
2.28	-1.81662	-1.96052
2.29	-1.8236	-1.98554
2.3	-1.83053	-2.0083
2.31	-1.83788	-2.02891
2.32	-1.84591	-2.04738
2.33	-1.85462	-2.06362
2.34	-1.86386	-2.07748
2.35	-1.87335	-2.08878
2.36	-1.88271	-2.0973
2.37	-1.89151	-2.10282
2.38	-1.89929	-2.10515
2.39	-1.90563	-2.10414
2.4	-1.91011	-2.0997
2.41	-1.91238	-2.09177
2.42	-1.91215	-2.0804
2.43	-1.90918	-2.0657
2.44	-1.90332	-2.04783
2.45	-1.89445	-2.02704
2.46	-1.88253	-2.00364
2.47	-1.86755	-1.97797
2.48	-1.84954	-1.95043
2.49	-1.82858	-1.92143
2.5	-1.80475	-1.89139
2.51	-1.77817	-1.86073
2.52	-1.74897	-1.82986
2.53	-1.71734	-1.79915
2.54	-1.68347	-1.76896
2.55	-1.64759	-1.73959
2.56	-1.61	-1.71129
2.57	-1.57104	-1.68426
2.58	-1.5311	-1.65868
2.59	-1.49065	-1.63462
2.6	-1.45021	-1.61214
2.61	-1.41037	-1.59124
2.62	-1.37173	-1.57186
2.63	-1.33494	-1.55388
2.64	-1.30065	-1.53715
2.65	-1.26947	-1.52145
2.66	-1.24198	-1.50651
2.67	-1.21865	-1.49199
2.68	-1.19981	-1.47751
2.69	-1.18565	-1.4626
2.7	-1.17615	-1.44674
2.71	-1.17108	-1.42933
2.72	-1.16993	-1.40971
2.73	-1.17198	-1.38714
2.74	-1.17622	-1.36082
2.75	-1.18138	-1.32991
2.76	-1.18599	-1.29353
2.77	-1.18835	-1.25076
2.78	-1.18663	-1.20071
2.79	-1.17887	-1.14249
2.8	-1.1631	-1.07528
2.81	-1.13738	-0.99835
2.82	-1.09987	-0.91109
2.83	-1.04891	-0.81307
2.84	-0.98311	-0.70401
2.85	-0.90143	-0.58388
2.86	-0.80318	-0.45291
2.87	-0.68814	-0.31158
2.88	-0.55659	-0.16067
2.89	-0.40929	-0.00126
2.9	-0.24752	0.16529
2.91	-0.07308	0.33734
2.92	0.11177	0.51296
2.93	0.30433	0.69003
2.94	0.50155	0.86622
2.95	0.70006	1.03906
2.96	0.89632	1.20601
2.97	1.08664	1.36448
2.98	1.26737	1.51195
2.99	1.43493	1.64601
3	1.58594	1.76439
3.01	1.71734	1.8651
3.02	1.82642	1.94641
3.03	1.91097	2.00694
3.04	1.96927	2.04572
3.05	2.00018	2.06214
3.06	2.00316	2.05606
3.07	1.97826	2.02776
3.08	1.92614	1.97794
3.09	1.84801	1.90772
3.1	1.74563	1.81859
3.11	1.62119	1.71235
3.12	1.4773	1.5911
3.13	1.31689	1.45717
3.14	1.14309	1.31304
3.15	0.9592	1.16128
3.16	0.76855	1.00448
3.17	0.57445	0.84521
3.18	0.38009	0.68595
3.19	0.18845	0.52901
3.2	0.0023	0.37651
3.21	-0.17595	0.23033
3.22	-0.34418	0.0921
3.23	-0.50066	-0.03685
3.24	-0.64406	-0.15548
3.25	-0.7734	-0.26302
3.26	-0.88809	-0.35902
3.27	-0.98788	-0.44328
3.28	-1.07284	-0.51583
3.29	-1.14334	-0.57694
3.3	-1.19997	-0.62705
3.31	-1.24353	-0.66676
3.32	-1.27498	-0.69678
3.33	-1.29536	-0.71791
3.34	-1.30581	-0.731
3.35	-1.30748	-0.73691
3.36	-1.30151	-0.73654
3.37	-1.28903	-0.73074
3.38	-1.27109	-0.72033
3.39	-1.24867	-0.70608
3.4	-1.22267	-0.68872
3.41	-1.19388	-0.66891
3.42	-1.16303	-0.64726
3.43	-1.13073	-0.62432
3.44	-1.09752	-0.60057
3.45	-1.06385	-0.57647
3.46	-1.03011	-0.55241
3.47	-0.99663	-0.52875
3.48	-0.9637	-0.5058
3.49	-0.93156	-0.48385
3.5	-0.90043	-0.46316
3.51	-0.8705	-0.44393
3.52	-0.84194	-0.42636
3.53	-0.81491	-0.41059
3.54	-0.78957	-0.39675
3.55	-0.76603	-0.38491
3.56	-0.74443	-0.37512
3.57	-0.72487	-0.3674
3.58	-0.70743	-0.36171
3.59	-0.69218	-0.35799
3.6	-0.67917	-0.35615
3.61	-0.6684	-0.35608
3.62	-0.65988	-0.35765
3.63	-0.65356	-0.36069
3.64	-0.64938	-0.36506
3.65	-0.64725	-0.37059
3.66	-0.64705	-0.37716
3.67	-0.64864	-0.38461
3.68	-0.65187	-0.39285
3.69	-0.65657	-0.40179
3.7	-0.66257	-0.41136
3.71	-0.66969	-0.42153
3.72	-0.67775	-0.43229
3.73	-0.68657	-0.44364
3.74	-0.696	-0.45561
3.75	-0.70589	-0.46823
3.76	-0.7161	-0.48153
3.77	-0.72654	-0.49552
3.78	-0.7371	-0.51021
3.79	-0.74772	-0.52557
3.8	-0.75835	-0.54154
3.81	-0.76898	-0.55803
3.82	-0.77957	-0.57489
3.83	-0.79016	-0.59195
3.84	-0.80075	-0.60899
3.85	-0.81139	-0.62577
3.86	-0.82211	-0.64201
3.87	-0.83296	-0.65743
3.88	-0.84399	-0.67172
3.89	-0.85524	-0.68462
3.9	-0.86676	-0.69585
3.91	-0.87856	-0.70521
3.92	-0.89067	-0.71251
3.93	-0.9031	-0.71764
3.94	-0.91585	-0.72056
3.95	-0.92888	-0.7213
3.96	-0.94216	-0.71995
3.97	-0.95565	-0.71669
3.98	-0.96926	-0.71178
3.99	-0.98292	-0.70552
4	-0.99653	-0.69827
4.01	-1.01001	-0.69041
4.02	-1.02324	-0.68238
4.03	-1.03612	-0.67457
4.04	-1.04856	-0.6674
4.05	-1.06046	-0.66123
4.06	-1.07175	-0.65639
4.07	-1.08237	-0.65313
4.08	-1.09229	-0.65166
4.09	-1.1015	-0.65207
4.1	-1.11002	-0.65441
4.11	-1.1179	-0.65861
4.12	-1.12523	-0.66456
4.13	-1.13213	-0.67206
4.14	-1.13876	-0.68085
4.15	-1.14527	-0.69063
4.16	-1.15189	-0.70107
4.17	-1.15883	-0.71184
4.18	-1.16633	-0.72261
4.19	-1.17461	-0.73306
4.2	-1.18392	-0.74292
4.21	-1.19446	-0.75196
4.22	-1.20642	-0.76003
4.23	-1.21996	-0.76703
4.24	-1.23519	-0.77291
4.25	-1.25217	-0.77772
4.26	-1.27089	-0.78155
4.27	-1.2913	-0.78455
4.28	-1.31325	-0.78691
4.29	-1.33656	-0.78884
4.3	-1.36095	-0.79056
4.31	-1.3861	-0.7923
4.32	-1.41162	-0.79426
4.33	-1.43707	-0.79658
4.34	-1.46198	-0.79938
4.35	-1.48587	-0.80271
4.36	-1.50822	-0.80653
4.37	-1.52854	-0.81073
4.38	-1.54633	-0.81514
4.39	-1.56116	-0.81948
4.4	-1.5726	-0.82342
4.41	-1.58031	-0.82656
4.42	-1.58402	-0.82842
4.43	-1.5835	-0.8285
4.44	-1.57862	-0.82628
4.45	-1.56933	-0.82119
4.46	-1.55562	-0.8127
4.47	-1.53759	-0.80025
4.48	-1.51536	-0.78334
4.49	-1.4891	-0.76148
4.5	-1.45899	-0.73423
4.51	-1.42524	-0.70122
4.52	-1.38802	-0.66211
4.53	-1.34748	-0.61661
4.54	-1.30371	-0.56452
4.55	-1.25672	-0.50565
4.56	-1.20643	-0.43988
4.57	-1.15268	-0.36715
4.58	-1.09517	-0.28743
4.59	-1.0335	-0.20072
4.6	-0.96715	-0.10707
4.61	-0.8955	-0.00657
4.62	-0.81783	0.10067
4.63	-0.73336	0.21449
4.64	-0.64126	0.33466
4.65	-0.54065	0.46095
4.66	-0.4307	0.59304
4.67	-0.31061	0.73054
4.68	-0.17968	0.873
4.69	-0.03733	1.01987
4.7	0.11687	1.17054
4.71	0.28311	1.32425
4.72	0.46138	1.48019
4.73	0.65139	1.63742
4.74	0.85258	1.79491
4.75	1.06407	1.95151
4.76	1.28471	2.10602
4.77	1.51301	2.25715
4.78	1.74723	2.40356
4.79	1.98533	2.54387
4.8	2.22505	2.67668
4.81	2.46394	2.80064
4.82	2.69937	2.91441
4.83	2.92864	3.01673
4.84	3.14898	3.10643
4.85	3.35764	3.18249
4.86	3.55196	3.24401
4.87	3.72942	3.29026
4.88	3.88768	3.32072
4.89	4.02465	3.33503
4.9	4.13857	3.33308
4.91	4.22799	3.31492
4.92	4.29186	3.28085
4.93	4.32951	3.23135
4.94	4.34069	3.16709
4.95	4.32559	3.0889
4.96	4.28477	2.99778
4.97	4.21922	2.89486
4.98	4.13029	2.78136
4.99	4.01964	2.65859
5	3.88923	2.52791
5.01	3.74129	2.39071
5.02	3.5782	2.24837
5.03	3.40249	2.10227
5.04	3.21677	1.95373
5.05	3.02367	1.80403
5.06	2.82579	1.65436
5.07	2.62565	1.50583
5.08	2.42563	1.35945
5.09	2.22797	1.21615
5.1	2.0347	1.07672
5.11	1.84765	0.9419
5.12	1.66837	0.81228
5.13	1.49821	0.68837
5.14	1.33824	0.5706
5.15	1.18928	0.4593
5.16	1.05194	0.35471
5.17	0.92657	0.25702
5.18	0.81335	0.16633
5.19	0.71224	0.08269
5.2	0.62306	0.00608
5.21	0.54547	-0.06355
5.22	0.47905	-0.12631
5.23	0.42325	-0.18236
5.24	0.37748	-0.23189
5.25	0.34107	-0.27512
5.26	0.31335	-0.31231
5.27	0.2936	-0.34373
5.28	0.28112	-0.36971
5.29	0.2752	-0.39057
5.3	0.27514	-0.40663
5.31	0.28027	-0.41827
5.32	0.28994	-0.42584
5.33	0.30351	-0.42968
5.34	0.32037	-0.43017
5.35	0.33996	-0.42764
5.36	0.36171	-0.42241
5.37	0.38511	-0.41482
5.38	0.40964	-0.40514
5.39	0.43485	-0.39366
5.4	0.46029	-0.38061
5.41	0.48556	-0.36622
5.42	0.51026	-0.3507
5.43	0.53406	-0.3342
5.44	0.55664	-0.31691
5.45	0.57771	-0.29895
5.46	0.59703	-0.28047
5.47	0.61439	-0.26159
5.48	0.62962	-0.24242
5.49	0.64256	-0.2231
5.5	0.6531	-0.20375
5.51	0.66117	-0.1845
5.52	0.66669	-0.16551
5.53	0.66965	-0.14694
5.54	0.67002	-0.12894
5.55	0.66781	-0.1117
5.56	0.66303	-0.09539
5.57	0.65574	-0.08021
5.58	0.64596	-0.06632
5.59	0.63375	-0.05391
5.6	0.6192	-0.04313
5.61	0.60236	-0.03412
5.62	0.58336	-0.02699
5.63	0.56228	-0.02181
5.64	0.53926	-0.01862
5.65	0.51444	-0.01743
5.66	0.488	-0.01819
5.67	0.46013	-0.02081
5.68	0.43103	-0.02517
5.69	0.40096	-0.03109
5.7	0.37017	-0.03837
5.71	0.33894	-0.04677
5.72	0.30758	-0.05602
5.73	0.27638	-0.06585
5.74	0.24566	-0.07596
5.75	0.21573	-0.08606
5.76	0.18688	-0.09588
5.77	0.15939	-0.10514
5.78	0.13351	-0.1136
5.79	0.10944	-0.12105
5.8	0.08736	-0.12731
5.81	0.06739	-0.13224
5.82	0.04957	-0.13575
5.83	0.03393	-0.13779
5.84	0.02041	-0.13834
5.85	0.00889	-0.13744
5.86	-0.000768415	-0.13517
5.87	-0.00878	-0.13162
5.88	-0.01539	-0.12693
5.89	-0.02087	-0.12126
5.9	-0.0255	-0.11478
5.91	-0.02959	-0.10769
5.92	-0.03342	-0.10018
5.93	-0.03728	-0.09245
5.94	-0.04142	-0.08468
5.95	-0.04605	-0.07707
5.96	-0.05136	-0.06979
5.97	-0.05748	-0.06299
5.98	-0.0645	-0.05682
5.99	-0.07246	-0.05141
6	-0.08135	-0.04686
6.01	-0.09113	-0.04326
6.02	-0.10172	-0.04067
6.03	-0.11301	-0.03915
6.04	-0.12488	-0.03872
6.05	-0.13719	-0.03939
6.06	-0.14982	-0.04115
6.07	-0.16264	-0.04397
6.08	-0.17555	-0.0478
6.09	-0.18847	-0.05259
6.1	-0.20133	-0.05823
6.11	-0.21412	-0.06463
6.12	-0.22685	-0.07165
6.13	-0.23954	-0.07916
6.14	-0.25225	-0.087
6.15	-0.26505	-0.09499
6.16	-0.27803	-0.10295
6.17	-0.29125	-0.11068
6.18	-0.3048	-0.11798
6.19	-0.31873	-0.12466
6.2	-0.33305	-0.13051
6.21	-0.34777	-0.13535
6.22	-0.36283	-0.13902
6.23	-0.37814	-0.14136
6.24	-0.39357	-0.14226
6.25	-0.40893	-0.14164
6.26	-0.424	-0.13943
6.27	-0.43854	-0.13564
6.28	-0.45226	-0.13028
6.29	-0.46487	-0.12344
6.3	-0.47606	-0.11521
6.31	-0.48555	-0.10575
6.32	-0.49307	-0.09524
6.33	-0.49837	-0.08388
6.34	-0.50126	-0.0719
6.35	-0.5016	-0.05953
6.36	-0.49929	-0.04703
6.37	-0.49432	-0.03462
6.38	-0.48673	-0.02254
6.39	-0.47663	-0.01099
6.4	-0.46418	-0.000142979
6.41	-0.44961	0.00986
6.42	-0.43319	0.01891
6.43	-0.41523	0.02695
6.44	-0.39606	0.03395
6.45	-0.37601	0.03993
6.46	-0.35543	0.04495
6.47	-0.33465	0.04909
6.48	-0.31395	0.05248
6.49	-0.2936	0.05523
6.5	-0.27381	0.05749
6.51	-0.25475	0.05941
6.52	-0.2365	0.06114
6.53	-0.21913	0.06278
6.54	-0.20261	0.06446
6.55	-0.18689	0.06624
6.56	-0.17184	0.06818
6.57	-0.15732	0.07029
6.58	-0.14314	0.07255
6.59	-0.12911	0.07493
6.6	-0.11501	0.07733
6.61	-0.10063	0.07967
6.62	-0.08579	0.08182
6.63	-0.07031	0.08366
6.64	-0.05405	0.08506
6.65	-0.03692	0.0859
6.66	-0.01886	0.08607
6.67	0.000142183	0.08548
6.68	0.02004	0.08408
6.69	0.04076	0.08182
6.7	0.06215	0.07872
6.71	0.08406	0.0748
6.72	0.10627	0.07012
6.73	0.12855	0.06479
6.74	0.15065	0.05891
6.75	0.1723	0.05262
6.76	0.19323	0.04606
6.77	0.21316	0.03938
6.78	0.23184	0.03271
6.79	0.24902	0.02618
6.8	0.26448	0.01987
6.81	0.27801	0.01388
6.82	0.28945	0.00823
6.83	0.29864	0.00293
6.84	0.30548	-0.00204
6.85	0.3099	-0.00675
6.86	0.31183	-0.0113
6.87	0.31126	-0.01579
6.88	0.3082	-0.02036
6.89	0.30269	-0.02516
6.9	0.29479	-0.03032
6.91	0.28459	-0.03598
6.92	0.27217	-0.04225
6.93	0.25767	-0.04922
6.94	0.24122	-0.05696
6.95	0.22297	-0.06547
6.96	0.20308	-0.07472
6.97	0.18172	-0.08467
6.98	0.15906	-0.09519
6.99	0.1353	-0.10614
7	0.11061	-0.11734
7.01	0.08518	-0.1286
7.02	0.05922	-0.1397
7.03	0.0329	-0.15041
7.04	0.00641	-0.16053
7.05	-0.02005	-0.16985
7.06	-0.04633	-0.17821
7.07	-0.07224	-0.18545
7.08	-0.09764	-0.19149
7.09	-0.12238	-0.19626
7.1	-0.14632	-0.19978
7.11	-0.16935	-0.20207
7.12	-0.19136	-0.20322
7.13	-0.21226	-0.20337
7.14	-0.23199	-0.20267
7.15	-0.25047	-0.2013
7.16	-0.26769	-0.19946
7.17	-0.28359	-0.19735
7.18	-0.29819	-0.19516
7.19	-0.31147	-0.19305
7.2	-0.32346	-0.19116
7.21	-0.33418	-0.1896
7.22	-0.34368	-0.18842
7.23	-0.35202	-0.18765
7.24	-0.35925	-0.18725
7.25	-0.36544	-0.18714
7.26	-0.37069	-0.18721
7.27	-0.37508	-0.18732
7.28	-0.3787	-0.18728
7.29	-0.38166	-0.18693
7.3	-0.38407	-0.18608
7.31	-0.38603	-0.18456
7.32	-0.38766	-0.18222
7.33	-0.38905	-0.17896
7.34	-0.3903	-0.1747
7.35	-0.39152	-0.16943
7.36	-0.39278	-0.16319
7.37	-0.39416	-0.15606
7.38	-0.39569	-0.1482
7.39	-0.39742	-0.1398
7.4	-0.39935	-0.13111
7.41	-0.40147	-0.12239
7.42	-0.40373	-0.11392
7.43	-0.40608	-0.10602
7.44	-0.4084	-0.09895
7.45	-0.41059	-0.09299
7.46	-0.41251	-0.08836
7.47	-0.41399	-0.08523
7.48	-0.41485	-0.08372
7.49	-0.41492	-0.08388
7.5	-0.414	-0.08567
7.51	-0.41191	-0.08901
7.52	-0.40846	-0.09372
7.53	-0.40349	-0.09955
7.54	-0.39686	-0.10622
7.55	-0.38846	-0.11339
7.56	-0.3782	-0.12066
7.57	-0.36603	-0.12767
7.58	-0.35196	-0.134
7.59	-0.33601	-0.13929
7.6	-0.31826	-0.1432
7.61	-0.29882	-0.14542
7.62	-0.27784	-0.14572
7.63	-0.25552	-0.14393
7.64	-0.23205	-0.13997
7.65	-0.20766	-0.13383
7.66	-0.18261	-0.12558
7.67	-0.15715	-0.11537
7.68	-0.13151	-0.10342
7.69	-0.10595	-0.09003
7.7	-0.0807	-0.07553
7.71	-0.05595	-0.0603
7.72	-0.0319	-0.04474
7.73	-0.0087	-0.02926
7.74	0.01354	-0.01426
7.75	0.03471	-0.000108723
7.76	0.05475	0.01284
7.77	0.07363	0.02428
7.78	0.09134	0.03397
7.79	0.10789	0.04173
7.8	0.1233	0.04743
7.81	0.13762	0.05102
7.82	0.15088	0.05249
7.83	0.16314	0.05191
7.84	0.17443	0.04938
7.85	0.18477	0.04505
7.86	0.1942	0.03912
7.87	0.20272	0.03179
7.88	0.21031	0.02328
7.89	0.21696	0.01383
7.9	0.22262	0.00364
7.91	0.22725	-0.00707
7.92	0.23079	-0.01811
7.93	0.23318	-0.0293
7.94	0.23435	-0.04052
7.95	0.23424	-0.05163
7.96	0.2328	-0.06255
7.97	0.22999	-0.07321
7.98	0.22577	-0.08356
7.99	0.22014	-0.09358
8	0.21311	-0.10325
8.01	0.20471	-0.11257
8.02	0.19499	-0.12155
8.03	0.18402	-0.13019
8.04	0.17191	-0.13849
8.05	0.15875	-0.14646
8.06	0.14469	-0.15411
8.07	0.12984	-0.16142
8.08	0.11438	-0.1684
8.09	0.09844	-0.17505
8.1	0.08218	-0.18134
8.11	0.06577	-0.18728
8.12	0.04935	-0.19286
8.13	0.03308	-0.19808
8.14	0.01708	-0.20294
8.15	0.00149	-0.20747
8.16	-0.01357	-0.21166
8.17	-0.02799	-0.21554
8.18	-0.04168	-0.21913
8.19	-0.05454	-0.22246
8.2	-0.0665	-0.22554
8.21	-0.0775	-0.22838
8.22	-0.08748	-0.231
8.23	-0.09639	-0.2334
8.24	-0.10421	-0.23555
8.25	-0.1109	-0.23743
8.26	-0.11646	-0.23901
8.27	-0.12089	-0.24021
8.28	-0.1242	-0.24098
8.29	-0.12642	-0.24123
8.3	-0.12759	-0.24089
8.31	-0.12777	-0.23987
8.32	-0.12704	-0.23809
8.33	-0.12548	-0.23547
8.34	-0.12321	-0.23198
8.35	-0.12035	-0.22756
8.36	-0.11703	-0.22222
8.37	-0.1134	-0.21596
8.38	-0.10963	-0.20886
8.39	-0.10587	-0.20098
8.4	-0.1023	-0.19245
8.41	-0.09907	-0.18342
8.42	-0.09636	-0.17405
8.43	-0.09432	-0.16455
8.44	-0.09307	-0.15512
8.45	-0.09275	-0.14597
8.46	-0.09345	-0.1373
8.47	-0.09524	-0.12932
8.48	-0.09817	-0.12219
8.49	-0.10226	-0.11607
8.5	-0.1075	-0.11105
8.51	-0.11385	-0.10719
8.52	-0.12125	-0.10453
8.53	-0.1296	-0.10303
8.54	-0.1388	-0.1026
8.55	-0.14869	-0.10314
8.56	-0.15914	-0.10447
8.57	-0.16998	-0.10642
8.58	-0.18105	-0.10877
8.59	-0.19217	-0.11129
8.6	-0.20317	-0.11376
8.61	-0.21391	-0.11596
8.62	-0.22422	-0.11769
8.63	-0.23397	-0.11879
8.64	-0.24306	-0.11913
8.65	-0.25138	-0.11862
8.66	-0.25887	-0.11723
8.67	-0.26548	-0.11497
8.68	-0.27118	-0.1119
8.69	-0.276	-0.10812
8.7	-0.27996	-0.10379
8.71	-0.2831	-0.09907
8.72	-0.28553	-0.09417
8.73	-0.28732	-0.08928
8.74	-0.2886	-0.08461
8.75	-0.28949	-0.08035
8.76	-0.29015	-0.07665
8.77	-0.29071	-0.07366
8.78	-0.29134	-0.07144
8.79	-0.29219	-0.07005
8.8	-0.2934	-0.06946
8.81	-0.29513	-0.06961
8.82	-0.29749	-0.07038
8.83	-0.3006	-0.07162
8.84	-0.30455	-0.07314
8.85	-0.30941	-0.07471
8.86	-0.31522	-0.07611
8.87	-0.32201	-0.07709
8.88	-0.32974	-0.07743
8.89	-0.33837	-0.07694
8.9	-0.34784	-0.07545
8.91	-0.35802	-0.07283
8.92	-0.36879	-0.06901
8.93	-0.38	-0.06399
8.94	-0.39145	-0.05781
8.95	-0.40297	-0.05056
8.96	-0.41433	-0.04241
8.97	-0.42534	-0.03355
8.98	-0.43579	-0.02421
8.99	-0.44546	-0.01466
9	-0.45419	-0.00516
9.01	-0.46179	0.00401
9.02	-0.46813	0.01263
9.03	-0.47308	0.02045
9.04	-0.47655	0.02733
9.05	-0.47851	0.03312
9.06	-0.47891	0.03778
9.07	-0.47778	0.04131
9.08	-0.47516	0.04377
9.09	-0.47112	0.0453
9.1	-0.46574	0.04609
9.11	-0.45914	0.04638
9.12	-0.45144	0.04645
9.13	-0.44276	0.04661
9.14	-0.43322	0.04715
9.15	-0.42295	0.0484
9.16	-0.41205	0.05065
9.17	-0.40061	0.05414
9.18	-0.38869	0.05908
9.19	-0.37635	0.06562
9.2	-0.3636	0.07386
9.21	-0.35045	0.0838
9.22	-0.33689	0.09539
9.23	-0.32288	0.10851
9.24	-0.30838	0.12297
9.25	-0.29334	0.13854
9.26	-0.27772	0.15494
9.27	-0.26148	0.17185
9.28	-0.24458	0.18896
9.29	-0.22702	0.20594
9.3	-0.20882	0.22249
9.31	-0.19	0.23834
9.32	-0.17063	0.25324
9.33	-0.15081	0.26703
9.34	-0.13063	0.27958
9.35	-0.11023	0.29084
9.36	-0.08975	0.30082
9.37	-0.06935	0.3096
9.38	-0.04917	0.3173
9.39	-0.02935	0.32412
9.4	-0.01001	0.33025
9.41	0.00877	0.33596
9.42	0.02691	0.3415
9.43	0.04442	0.34711
9.44	0.06133	0.35304
9.45	0.0777	0.35949
9.46	0.09368	0.36662
9.47	0.10943	0.37455
9.48	0.12517	0.38333
9.49	0.14115	0.39296
9.5	0.15764	0.40337
9.51	0.17492	0.41445
9.52	0.19327	0.42601
9.53	0.21296	0.43784
9.54	0.23422	0.44968
9.55	0.25724	0.46125
9.56	0.28216	0.47227
9.57	0.30905	0.48246
9.58	0.33789	0.49154
9.59	0.3686	0.49927
9.6	0.401	0.50546
9.61	0.43484	0.50994
9.62	0.46977	0.51259
9.63	0.5054	0.51337
9.64	0.54126	0.51226
9.65	0.57684	0.50929
9.66	0.61159	0.50457
9.67	0.64496	0.4982
9.68	0.67641	0.49032
9.69	0.70542	0.48111
9.7	0.7315	0.47073
9.71	0.75424	0.45935
9.72	0.77328	0.44712
9.73	0.78838	0.43418
9.74	0.79936	0.42062
9.75	0.80614	0.40654
9.76	0.80876	0.39196
9.77	0.80733	0.3769
9.78	0.80206	0.36136
9.79	0.79323	0.34528
9.8	0.78118	0.32863
9.81	0.76632	0.31134
9.82	0.74907	0.29337
9.83	0.72986	0.27466
9.84	0.70914	0.25521
9.85	0.68732	0.23503
9.86	0.66479	0.21417
9.87	0.64187	0.19273
9.88	0.61885	0.17086
9.89	0.59595	0.14874
9.9	0.5733	0.12661
9.91	0.551	0.10474
9.92	0.52906	0.08343
9.93	0.50745	0.063
9.94	0.48608	0.04378
9.95	0.46483	0.02609
9.96	0.44358	0.01022
9.97	0.42217	-0.00355
9.98	0.40046	-0.01501
9.99	0.37834	-0.02399
10	0.35572	-0.03041
10.01	0.33254	-0.03425
10.02	0.3088	-0.03557
10.03	0.28457	-0.03451
10.04	0.25993	-0.0313
10.05	0.23506	-0.02622
10.06	0.21014	-0.01963
10.07	0.18544	-0.01192
10.08	0.16121	-0.00354
10.09	0.13775	0.00507
10.1	0.11534	0.01344
10.11	0.09428	0.02114
10.12	0.07483	0.02775
10.13	0.05722	0.03291
10.14	0.04161	0.03632
10.15	0.02816	0.03777
10.16	0.0169	0.03709
10.17	0.00786	0.03423
10.18	0.000967317	0.02922
10.19	-0.00391	0.02216
10.2	-0.00696	0.01326
10.21	-0.00841	0.00276
10.22	-0.00853	-0.00901
10.23	-0.00763	-0.02169
10.24	-0.00602	-0.03488
10.25	-0.00402	-0.04817
10.26	-0.00192	-0.06117
10.27	-9.91446e-06	-0.07349
10.28	0.00148	-0.08478
10.29	0.00236	-0.09474
10.3	0.00248	-0.10311
10.31	0.00178	-0.10971
10.32	0.000229311	-0.11444
10.33	-0.00213	-0.11725
10.34	-0.0052	-0.11817
10.35	-0.00885	-0.1173
10.36	-0.0129	-0.11478
10.37	-0.01714	-0.11081
10.38	-0.02134	-0.10565
10.39	-0.0253	-0.09954
10.4	-0.02878	-0.09278
10.41	-0.03161	-0.08563
10.42	-0.03361	-0.07837
10.43	-0.03468	-0.07125
10.44	-0.03474	-0.06446
10.45	-0.03377	-0.0582
10.46	-0.03181	-0.05259
10.47	-0.02893	-0.04771
10.48	-0.02529	-0.04361
10.49	-0.02104	-0.04027
10.5	-0.0164	-0.03764
10.51	-0.01159	-0.03565
10.52	-0.00685	-0.03419
10.53	-0.00242	-0.03311
10.54	0.00148	-0.0323
10.55	0.00465	-0.03161
10.56	0.00694	-0.03091
10.57	0.00822	-0.03008
10.58	0.00844	-0.02903
10.59	0.0076	-0.0277
10.6	0.00574	-0.02604
10.61	0.00299	-0.02406
10.62	-0.000513197	-0.02178
10.63	-0.00454	-0.01925
10.64	-0.00884	-0.01656
10.65	-0.01315	-0.01379
10.66	-0.01716	-0.01106
10.67	-0.02058	-0.00849
10.68	-0.02312	-0.00619
10.69	-0.02452	-0.00427
10.7	-0.02454	-0.00281
10.71	-0.02301	-0.0019
10.72	-0.01978	-0.00156
10.73	-0.0148	-0.00183
10.74	-0.00806	-0.00268
10.75	0.000382713	-0.00407
10.76	0.01039	-0.00593
10.77	0.02179	-0.00816
10.78	0.03431	-0.01065
10.79	0.04767	-0.01325
10.8	0.06155	-0.01583
10.81	0.07557	-0.01825
10.82	0.08939	-0.02036
10.83	0.10262	-0.02205
10.84	0.11492	-0.02321
10.85	0.12597	-0.02376
10.86	0.13547	-0.02364
10.87	0.14317	-0.02284
10.88	0.14891	-0.02136
10.89	0.15254	-0.01927
10.9	0.15401	-0.01662
10.91	0.15333	-0.01353
10.92	0.15056	-0.01012
10.93	0.14584	-0.00654
10.94	0.13936	-0.00294
10.95	0.13134	0.000524846
10.96	0.12207	0.0037
10.97	0.11185	0.00643
10.98	0.101	0.00861
10.99	0.08987	0.01013
11	0.07879	0.01091
11.01	0.06808	0.01093
11.02	0.05804	0.01017
11.03	0.04895	0.00867
11.04	0.04105	0.00649
11.05	0.03454	0.00373
11.06	0.02958	0.000513298
11.07	0.02628	-0.00302
11.08	0.0247	-0.00669
11.09	0.02485	-0.01034
11.1	0.02672	-0.01378
11.11	0.03023	-0.01684
11.12	0.03529	-0.01936
11.13	0.04175	-0.0212
11.14	0.04945	-0.02223
11.15	0.05822	-0.02237
11.16	0.06785	-0.02154
11.17	0.07814	-0.01973
11.18	0.08887	-0.01695
11.19	0.09982	-0.01322
11.2	0.11079	-0.00864
11.21	0.12157	-0.00329
11.22	0.13198	0.00269
11.23	0.14183	0.00916
11.24	0.15096	0.01596
11.25	0.15923	0.02291
11.26	0.16651	0.02984
11.27	0.17269	0.03659
11.28	0.1777	0.043
11.29	0.18147	0.04893
11.3	0.18395	0.05424
11.31	0.18513	0.05884
11.32	0.18502	0.06265
11.33	0.18363	0.0656
11.34	0.18102	0.06768
11.35	0.17725	0.06887
11.36	0.17242	0.06919
11.37	0.16663	0.06869
11.38	0.16	0.06743
11.39	0.15267	0.06547
11.4	0.14481	0.06289
11.41	0.13656	0.0598
11.42	0.1281	0.05629
11.43	0.1196	0.05244
11.44	0.11122	0.04835
11.45	0.10314	0.04411
11.46	0.0955	0.0398
11.47	0.08845	0.03549
11.48	0.0821	0.03124
11.49	0.07657	0.02709
11.5	0.07192	0.02309
11.51	0.06821	0.01926
11.52	0.06545	0.01563
11.53	0.06365	0.0122
11.54	0.06277	0.00897
11.55	0.06274	0.00594
11.56	0.06347	0.00309
11.57	0.06485	0.000417552
11.58	0.06675	-0.0021
11.59	0.06903	-0.0045
11.6	0.07152	-0.00678
11.61	0.07406	-0.00899
11.62	0.07649	-0.01114
11.63	0.07866	-0.01326
11.64	0.08042	-0.01538
11.65	0.08163	-0.01753
11.66	0.08218	-0.01973
11.67	0.08199	-0.022
11.68	0.08098	-0.02436
11.69	0.07911	-0.02684
11.7	0.07637	-0.02944
11.71	0.07276	-0.03218
11.72	0.06833	-0.03504
11.73	0.06311	-0.03802
11.74	0.0572	-0.04111
11.75	0.05066	-0.04428
11.76	0.04361	-0.04749
11.77	0.03615	-0.05069
11.78	0.02839	-0.05383
11.79	0.02044	-0.05682
11.8	0.0124	-0.05961
11.81	0.00438	-0.0621
11.82	-0.00352	-0.06422
11.83	-0.01124	-0.06587
11.84	-0.01869	-0.06696
11.85	-0.02582	-0.06743
11.86	-0.03258	-0.0672
11.87	-0.03892	-0.06621
11.88	-0.0448	-0.06443
11.89	-0.05021	-0.06185
11.9	-0.05512	-0.05846
11.91	-0.0595	-0.05429
11.92	-0.06334	-0.04941
11.93	-0.06662	-0.0439
11.94	-0.0693	-0.03786
11.95	-0.07138	-0.03143
11.96	-0.07282	-0.02475
11.97	-0.07361	-0.018
11.98	-0.07372	-0.01135
11.99	-0.07313	-0.00499
12	-0.07184	0.000903607
12.01	-0.06984	0.00615
12.02	-0.06714	0.0106
12.03	-0.06377	0.01409
12.04	-0.05977	0.01653
12.05	-0.05518	0.01783
12.06	-0.0501	0.01793
12.07	-0.04462	0.01684
12.08	-0.03884	0.01457
12.09	-0.03289	0.01121
12.1	-0.02692	0.00687
12.11	-0.02107	0.00168
12.12	-0.01549	-0.00417
12.13	-0.01034	-0.01049
12.14	-0.00576	-0.01705
12.15	-0.00188	-0.02363
12.16	0.0012	-0.02999
12.17	0.00337	-0.03591
12.18	0.00458	-0.04117
12.19	0.0048	-0.0456
12.2	0.00404	-0.04902
12.21	0.00233	-0.05132
12.22	-0.000248982	-0.05243
12.23	-0.00359	-0.05229
12.24	-0.00756	-0.05093
12.25	-0.01199	-0.04839
12.26	-0.01672	-0.04478
12.27	-0.02154	-0.04023
12.28	-0.02629	-0.03492
12.29	-0.03077	-0.02904
12.3	-0.03481	-0.02283
12.31	-0.03827	-0.01649
12.32	-0.04104	-0.01028
12.33	-0.04302	-0.00442
12.34	-0.04418	0.000900778
12.35	-0.04452	0.00548
12.36	-0.04407	0.00918
12.37	-0.04291	0.01189
12.38	-0.04117	0.01354
12.39	-0.03899	0.01411
12.4	-0.03654	0.01362
12.41	-0.03401	0.01216
12.42	-0.0316	0.00983
12.43	-0.02949	0.0068
12.44	-0.02786	0.00324
12.45	-0.02686	-0.000621334
12.46	-0.0266	-0.00457
12.47	-0.02717	-0.00837
12.48	-0.0286	-0.01179
12.49	-0.03086	-0.01463
12.5	-0.03388	-0.01669
12.51	-0.03754	-0.01783
12.52	-0.04168	-0.01794
12.53	-0.04609	-0.01694
12.54	-0.05052	-0.01483
12.55	-0.05472	-0.01165
12.56	-0.05842	-0.0075
12.57	-0.06135	-0.00251
12.58	-0.06326	0.00311
12.59	-0.06393	0.00914
12.6	-0.06317	0.01531
12.61	-0.06086	0.02132
12.62	-0.05693	0.02689
12.63	-0.05136	0.03171
12.64	-0.04422	0.03551
12.65	-0.03565	0.03801
12.66	-0.02583	0.039
12.67	-0.01502	0.0383
12.68	-0.00354	0.0358
12.69	0.00826	0.03143
12.7	0.02002	0.02521
12.71	0.03133	0.01721
12.72	0.0418	0.0076
12.73	0.05107	-0.00342
12.74	0.05879	-0.01557
12.75	0.06466	-0.02853
12.76	0.06845	-0.04191
12.77	0.06999	-0.05534
12.78	0.06917	-0.06839
12.79	0.06599	-0.08065
12.8	0.06049	-0.09173
12.81	0.05283	-0.10126
12.82	0.0432	-0.10892
12.83	0.03188	-0.11444
12.84	0.01919	-0.11762
12.85	0.00549	-0.11834
12.86	-0.00882	-0.11656
12.87	-0.02335	-0.11232
12.88	-0.03771	-0.10575
12.89	-0.05152	-0.09705
12.9	-0.06442	-0.0865
12.91	-0.07613	-0.07444
12.92	-0.08639	-0.06126
12.93	-0.095	-0.04737
12.94	-0.10184	-0.03324
12.95	-0.10685	-0.01929
12.96	-0.11002	-0.00596
12.97	-0.11142	0.00636
12.98	-0.11114	0.0173
12.99	-0.10935	0.02659
13	-0.10624	0.034
13.01	-0.10203	0.0394
13.02	-0.09695	0.04272
13.03	-0.09123	0.044
13.04	-0.08511	0.04336
13.05	-0.07881	0.04098
13.06	-0.07254	0.03712
13.07	-0.06646	0.0321
13.08	-0.06072	0.02626
13.09	-0.05545	0.01999
13.1	-0.05072	0.01368
13.11	-0.0466	0.00769
13.12	-0.04311	0.00238
13.13	-0.04028	-0.00196
13.14	-0.0381	-0.00509
13.15	-0.03656	-0.00682
13.16	-0.03563	-0.00707
13.17	-0.0353	-0.00582
13.18	-0.03554	-0.00314
13.19	-0.03634	0.000817624
13.2	-0.0377	0.00584
13.21	-0.03961	0.01163
13.22	-0.04208	0.01787
13.23	-0.04511	0.02418
13.24	-0.04873	0.03021
13.25	-0.05292	0.03556
13.26	-0.0577	0.0399
13.27	-0.06305	0.0429
13.28	-0.06894	0.04433
13.29	-0.07534	0.04401
13.3	-0.08217	0.04182
13.31	-0.08935	0.03778
13.32	-0.09677	0.03194
13.33	-0.10432	0.0245
13.34	-0.11185	0.0157
13.35	-0.11921	0.00588
13.36	-0.12624	-0.00458
13.37	-0.1328	-0.01523
13.38	-0.13873	-0.0256
13.39	-0.1439	-0.03524
13.4	-0.1482	-0.04368
13.41	-0.15156	-0.0505
13.42	-0.15392	-0.05533
13.43	-0.15527	-0.05789
13.44	-0.15564	-0.05795
13.45	-0.15509	-0.05542
13.46	-0.15372	-0.05027
13.47	-0.15167	-0.0426
13.48	-0.14909	-0.03262
13.49	-0.14616	-0.02061
13.5	-0.14307	-0.00694
13.51	-0.14002	0.00793
13.52	-0.13718	0.0235
13.53	-0.13472	0.03926
13.54	-0.13279	0.05467
13.55	-0.13148	0.06919
13.56	-0.13087	0.08234
13.57	-0.13099	0.09368
13.58	-0.1318	0.10285
13.59	-0.13324	0.10956
13.6	-0.13519	0.11364
13.61	-0.13752	0.115
13.62	-0.14003	0.11367
13.63	-0.14251	0.10979
13.64	-0.14475	0.10358
13.65	-0.14653	0.09534
13.66	-0.14763	0.08548
13.67	-0.14785	0.07442
13.68	-0.14702	0.06264
13.69	-0.14502	0.05063
13.7	-0.14177	0.03887
13.71	-0.13723	0.02783
13.72	-0.13141	0.01792
13.73	-0.12441	0.0095
13.74	-0.11634	0.00285
13.75	-0.10739	-0.00184
13.76	-0.09776	-0.00445
13.77	-0.08771	-0.00496
13.78	-0.07752	-0.00344
13.79	-0.06747	-4.85652e-05
13.8	-0.05785	0.00499
13.81	-0.04894	0.01137
13.82	-0.04098	0.01877
13.83	-0.03421	0.02682
13.84	-0.0288	0.03511
13.85	-0.02488	0.04326
13.86	-0.02253	0.05092
13.87	-0.02177	0.05773
13.88	-0.02258	0.06342
13.89	-0.02485	0.06774
13.9	-0.02844	0.07053
13.91	-0.03317	0.07169
13.92	-0.03881	0.07119
13.93	-0.0451	0.06908
13.94	-0.05177	0.06545
13.95	-0.05852	0.06047
13.96	-0.06507	0.05437
13.97	-0.07115	0.04738
13.98	-0.07648	0.0398
13.99	-0.08084	0.03191
14	-0.08402	0.02402
14.01	-0.08585	0.01642
14.02	-0.08622	0.00937
14.03	-0.08505	0.00312
14.04	-0.0823	-0.00212
14.05	-0.07799	-0.0062
14.06	-0.07216	-0.00899
14.07	-0.06491	-0.01042
14.08	-0.05636	-0.01046
14.09	-0.04667	-0.00912
14.1	-0.03602	-0.00646
14.11	-0.02459	-0.00255
14.12	-0.01262	0.00248
14.13	-0.0002979	0.00849
14.14	0.01214	0.01535
14.15	0.02449	0.0229
14.16	0.03654	0.03096
14.17	0.0481	0.03939
14.18	0.059	0.04803
14.19	0.06907	0.05674
14.2	0.07819	0.0654
14.21	0.08624	0.07388
14.22	0.09315	0.08208
14.23	0.09885	0.0899
14.24	0.10332	0.09727
14.25	0.10657	0.1041
14.26	0.10863	0.11034
14.27	0.10954	0.11592
14.28	0.10939	0.12077
14.29	0.10829	0.12483
14.3	0.10636	0.12806
14.31	0.10375	0.13038
14.32	0.10061	0.13174
14.33	0.0971	0.13208
14.34	0.0934	0.13136
14.35	0.08968	0.12953
14.36	0.08611	0.12655
14.37	0.08284	0.1224
14.38	0.08001	0.11707
14.39	0.07776	0.11058
14.4	0.07618	0.10295
14.41	0.07535	0.09424
14.42	0.07533	0.08453
14.43	0.07613	0.07391
14.44	0.07776	0.06252
14.45	0.08017	0.05049
14.46	0.08331	0.038
14.47	0.08709	0.02523
14.48	0.09141	0.01236
14.49	0.09614	-0.000389224
14.5	0.10114	-0.01282
14.51	0.10629	-0.02474
14.52	0.11144	-0.03594
14.53	0.11645	-0.04624
14.54	0.12118	-0.05549
14.55	0.12553	-0.06354
14.56	0.12939	-0.07028
14.57	0.13267	-0.07562
14.58	0.1353	-0.0795
14.59	0.13724	-0.0819
14.6	0.13845	-0.08282
14.61	0.13894	-0.08231
14.62	0.1387	-0.08042
14.63	0.13775	-0.07726
14.64	0.13613	-0.07292
14.65	0.13386	-0.06755
14.66	0.13101	-0.06129
14.67	0.1276	-0.05429
14.68	0.1237	-0.04672
14.69	0.11933	-0.03873
14.7	0.11456	-0.03051
14.71	0.10942	-0.02218
14.72	0.10394	-0.01391
14.73	0.09819	-0.00582
14.74	0.09218	0.00196
14.75	0.08598	0.00934
14.76	0.07963	0.01622
14.77	0.0732	0.02254
14.78	0.06676	0.02823
14.79	0.06039	0.03327
14.8	0.05418	0.03761
14.81	0.04824	0.04125
14.82	0.0427	0.04419
14.83	0.03766	0.04643
14.84	0.03326	0.04798
14.85	0.02964	0.04887
14.86	0.02691	0.04913
14.87	0.02519	0.04878
14.88	0.02457	0.04785
14.89	0.02514	0.04638
14.9	0.02694	0.04441
14.91	0.02998	0.04197
14.92	0.03426	0.0391
14.93	0.03969	0.03586
14.94	0.0462	0.03228
14.95	0.05363	0.02841
14.96	0.06183	0.02432
14.97	0.07057	0.02005
14.98	0.07963	0.01568
14.99	0.08875	0.01127
15	0.09767	0.0069

## Sheet: Figure 5
Optimised structure in .vasp format
Fe[Fe(CN)6]							Fe[Fe(CN)6]·2H2O							Fe[Fe(CN)6] 3/4□1/4·3.5H2O
1							1							1
9.7825137136612916 -0.0000000000000000 -0.0000000000000000							9.7380460807014568 0.0650414025548532 0.0000000000000000							9.7081326074416392 0.0476576926596840 -0.0381831563174578
0.0000000000000000 9.7825137136612916 0.0000000000000000							0.0650631618095525 9.7378360357817098 0.0000000000000000							0.0466495800913187 9.6598620748178465 -0.1662360735737566
-0.0000000000000000 0.0000000000000000 9.7825137136612916							0.0000000000000000 0.0000000000000000 9.7573365060527948							-0.0364119796197242 -0.1639544466802912 9.6532188030460180
N C Fe							N C O Fe H							O Fe C N H
24 24 8							24 24 8 8 16							14 7 18 18 28
Direct							Direct							Direct
0.1899713265223336 0.5000000000000000 0.5000000000000000							0.1893003670086344 0.4990161541818807 0.4999999999901661							0.2105445971831676 0.5366312458654081 0.4828556951539886
0.8100286594776652 0.5000000000000000 0.5000000000000000							0.8092343668507169 0.5029866206310913 0.4999999999901661							0.8040095881847255 0.5286534819565845 0.4652155300389636
0.5000000000000000 0.1899713265223336 0.5000000000000000							0.5014394142394778 0.1957257084631649 0.4999999999901661							0.4869188478017097 0.1994002590211484 0.5650299864867654
0.5000000000000000 0.8100286594776652 0.5000000000000000							0.5029908253416622 0.8161347787701771 0.4999999999901661							0.5241138603452481 0.8027680436646144 0.4488039917383073
0.5000000000000000 0.5000000000000000 0.1899713265223336							0.5008631458453436 0.5051711136414241 0.1900967816795642							0.5352242941757782 0.5158367189272207 0.1867898600379053
0.5000000000000000 0.5000000000000000 0.8100286594776652							0.5008631458453436 0.5051711136414241 0.8099032033489593							0.4939489534481126 0.5288631296768000 0.7761492401566923
0.1899715024009022 -0.0000000000000000 -0.0000000000000000							0.1956360822891412 0.9992389408035010 0.0000000000000000							0.3416388147171014 0.3367891320718157 0.3750294411254658
0.8100284835990966 -0.0000000000000000 -0.0000000000000000							0.8159676834628868 0.0021361282381704 0.0000000000000000							0.7030801259702297 0.6819543665545752 0.6870309385989840
-0.0000000000000000 0.1899715024009022 -0.0000000000000000							0.0043073246956453 0.1904001485834996 0.0000000000000000							0.7182090262044140 0.7096004897940946 0.2755674506201856
-0.0000000000000000 0.8100284835990966 -0.0000000000000000							0.0055313761324172 0.8111237244044531 0.0000000000000000							0.2858118231492843 0.2559904184861313 0.7365557876290193
-0.0000000000000000 -0.0000000000000000 0.1899715024009022							0.0053878607640456 0.0004903456151624 0.1900039975193906							0.7076898197849825 0.2974232507641389 0.6957301389682050
-0.0000000000000000 -0.0000000000000000 0.8100284835990966							0.0053878607640456 0.0004903456151624 0.8099959875091400							0.3306193970617124 0.6827138036962300 0.2915621085441747
0.3100286757317496 0.5000000000000000 -0.0000000000000000							0.3115457752774091 0.5055405861069389 0.0000000000000000							0.2839921166933627 0.7029452882197172 0.7096490588844540
0.6899713242682505 0.5000000000000000 -0.0000000000000000							0.6913668848620631 0.5035313956761911 0.0000000000000000							0.6729142457837552 0.3280928354943538 0.3525473384955030
-0.0000000000000000 0.3100286757317496 0.5000000000000000							0.9985197702638047 0.3110047428306189 0.4999999999901661							0.5143967109285706 0.0162664138295769 0.0027137484922111
-0.0000000000000000 0.6899713242682505 0.5000000000000000							0.9987602944965701 0.6912853489716539 0.4999999999901661							0.0141300215863642 0.5131702370009816 0.9778232303492987
0.5000000000000000 -0.0000000000000000 0.3100286757317496							0.5027729939666159 0.0054248305513838 0.3098135466984004							0.0076927879288584 0.0229236971981667 0.4861941933600207
0.5000000000000000 -0.0000000000000000 0.6899713242682505							0.5027729939666159 0.0054248305513838 0.6901864532819246							0.0074287243830108 0.5227967376116370 0.4780931343267105
0.5000000000000000 0.3100286757317496 -0.0000000000000000							0.5025729185168899 0.3153897043454776 0.0000000000000000							0.5074784483846626 0.0017229108322741 0.5034664088181096
0.5000000000000000 0.6899713242682505 -0.0000000000000000							0.4995313580998015 0.6954374823395213 0.0000000000000000							0.5140665351066653 0.5162623103796070 0.9802203300975261
0.3100286757317496 -0.0000000000000000 0.5000000000000000							0.3132012597887055 0.0064458282968616 0.4999999999901661							0.0143049465630213 0.0145463840259656 0.9867096919461439
0.6899713242682505 -0.0000000000000000 0.5000000000000000							0.6929573437058565 0.0034632292801575 0.4999999999901661							0.3244962958529404 0.0287079972601263 0.9959621939858755
-0.0000000000000000 0.5000000000000000 0.6899713242682505							0.9991315805016754 0.5010636390621173 0.6903043650234082							0.7045682476657107 0.0036432046354999 0.0003540327222226
-0.0000000000000000 0.5000000000000000 0.3100286757317496							0.9991315805016754 0.5010636390621173 0.3096956349569169							0.0020857672462433 0.3245471388560258 0.0036720729834472
0.3094081340716368 0.5000000000000000 0.5000000000000000							0.3091339713931092 0.5054228469767921 0.4999999999901661							0.0268324381073085 0.7027631150432617 0.9577689307968871
0.6905918359283608 0.5000000000000000 0.5000000000000000							0.6892925907134497 0.5043873228113895 0.4999999999901661							0.0118555987943263 0.9950909556678987 0.2961826581430359
0.5000000000000000 0.3094081340716368 0.5000000000000000							0.5028081687576034 0.3157029981557358 0.4999999999901661							0.0079271890506931 0.0457081766246066 0.6768641896189934
0.5000000000000000 0.6905918359283608 0.5000000000000000							0.4997733981111807 0.6962436293905512 0.4999999999901661							0.2040488696476035 0.4998006064084793 0.9844892558192050
0.5000000000000000 0.5000000000000000 0.3094081340716368							0.5006560405720393 0.5064724476551987 0.3098037640484037							0.8242827671847907 0.5257063202945589 0.9730084447764160
0.5000000000000000 0.5000000000000000 0.6905918359283608							0.5006560405720393 0.5064724476551987 0.6901962657371499							0.0129357185994415 0.2120480823945800 0.4617112160615366
0.3094076709157729 -0.0000000000000000 -0.0000000000000000							0.3153782448497751 0.0047317632169879 0.0000000000000000							0.0013170985022892 0.8338249424291679 0.5041582572635404
0.6905922990842247 -0.0000000000000000 -0.0000000000000000							0.6960263440270751 0.0032626893776779 0.0000000000000000							0.5089347668130888 0.0373197959929599 0.1949705477476285
-0.0000000000000000 0.3094076709157729 -0.0000000000000000							0.0046624184784960 0.3103726268879328 0.0000000000000000							0.5153618247861443 0.9837023499354127 0.8128755076613147
-0.0000000000000000 0.6905922990842247 -0.0000000000000000							0.0027230494375914 0.6912823702866149 0.0000000000000000							0.5269733224019363 0.2045646155166106 0.9822697311674817
-0.0000000000000000 -0.0000000000000000 0.3094076709157729							0.0050389195753056 0.0012905224074942 0.3096630974134555							0.5020303387328857 0.8266958559252735 0.0113222560136751
-0.0000000000000000 -0.0000000000000000 0.6905922990842247							0.0050389195753056 0.0012905224074942 0.6903369323721051							0.1973137589175862 0.0065323066104037 0.4942009421523312
0.1905913046623927 0.5000000000000000 -0.0000000000000000							0.1917429657156902 0.5019838486040342 0.0000000000000000							0.8171003290175854 0.0241224904557289 0.4892643730114654
0.8094086803376096 0.5000000000000000 -0.0000000000000000							0.8113924555550653 0.5043808529664418 0.0000000000000000							0.0113693022900805 0.4923964432424333 0.7868840479147816
-0.0000000000000000 0.1905913046623927 0.5000000000000000							0.0013243327055221 0.1910069079659493 0.4999999999901661							0.0129006542856961 0.5387689741600268 0.1675645154501201
-0.0000000000000000 0.8094086803376096 0.5000000000000000							0.0037488784168787 0.8111414339511782 0.4999999999901661							0.2043057147896076 0.0300610290381623 0.9885877785169642
0.5000000000000000 -0.0000000000000000 0.1905913046623927							0.5051143996802381 0.0062690072203964 0.1901510700116305							0.8243373762690258 -0.0008194657728964 0.9891216472436035
0.5000000000000000 -0.0000000000000000 0.8094086803376096							0.5051143996802381 0.0062690072203964 0.8098489151152677							-0.0017439395906713 0.2052050312958573 0.0193134056779799
0.5000000000000000 0.1905913046623927 -0.0000000000000000							0.5031985226954205 0.1954468336112356 0.0000000000000000							0.0313486577126626 0.8233634976752090 0.9500240310766285
0.5000000000000000 0.8094086803376096 -0.0000000000000000							0.5056958630172517 0.8151788531405657 0.0000000000000000							0.0170651409636703 0.9845752106299674 0.1754141939883243
0.1905913046623927 -0.0000000000000000 0.5000000000000000							0.1933908675534113 0.0028718072005134 0.4999999999901661							0.0104955243474850 0.0462406656423549 0.7980373966512790
0.8094086803376096 -0.0000000000000000 0.5000000000000000							0.8129424390875570 0.0039379384699032 0.4999999999901661							0.3247556639317424 0.4982098167111622 0.9905141244873258
-0.0000000000000000 0.5000000000000000 0.8094086803376096							0.0010309656753051 0.5013831595091176 0.8100308646822612							0.7036201817524933 0.5308486167041067 0.9683965639951690
-0.0000000000000000 0.5000000000000000 0.1905913046623927							0.0010309656753051 0.5013831595091176 0.1899691204446299							0.0133741107489936 0.3324272654536338 0.4499617841725619
0.5000000000000000 -0.0000000000000000 -0.0000000000000000							0.2473917049042811 0.2493532086540498 0.2503348519790478							0.0003267609778450 0.7129942303348921 0.5084271485841115
-0.0000000000000000 0.5000000000000000 -0.0000000000000000							0.7479288688597592 0.7478274938109237 0.7499154061075615							0.5023178641652254 0.0423838223265079 0.3164158268115199
-0.0000000000000000 -0.0000000000000000 0.5000000000000000							0.7479288688597592 0.7478274938109237 0.2500845938727636							0.5152785740755729 0.9595056846130939 0.6926023835377867
-0.0000000000000000 0.5000000000000000 0.5000000000000000							0.2473917049042811 0.2493532086540498 0.7496651480012773							0.5317292477915576 0.3246457510047236 0.9679402796057169
0.5000000000000000 -0.0000000000000000 0.5000000000000000							0.7462963661272468 0.2496025405702014 0.7497803301377601							0.4971756838482198 0.7058140825530960 -0.0001467814629762
0.5000000000000000 0.5000000000000000 -0.0000000000000000							0.2490059063470014 0.7473580291310782 0.2524413128827945							0.3169417580751002 0.9901061845728877 0.5036872288079423
0.5000000000000000 0.5000000000000000 0.5000000000000000							0.2490059063470014 0.7473580291310782 0.7475586870975306							0.6970300118215109 0.0173062152818854 0.4993777868882311
-0.0000000000000000 -0.0000000000000000 -0.0000000000000000							0.7462963661272468 0.2496025405702014 0.2502196698425649							0.0048022582196287 0.4973846193968365 0.6659648984724180
							0.5064353314029333 0.0057912763045422 0.0000000000000000							0.0124330770593688 0.5463202861990165 0.2888741335981500
0.00000000E+00 0.00000000E+00 0.00000000E+00							0.0018005195661246 0.5006495750904207 0.0000000000000000							0.7889600215989254 0.2370779395228544 0.6948210203312516
0.00000000E+00 0.00000000E+00 0.00000000E+00							0.0035759917415277 0.0012052909416411 0.4999999999901661							0.6824505642619879 0.3103498158110249 0.7934734488865809
0.00000000E+00 0.00000000E+00 0.00000000E+00							0.9992491140166990 0.5014078090697893 0.4999999999901661							0.7112336188766372 0.2401046793117308 0.3182792679040319
0.00000000E+00 0.00000000E+00 0.00000000E+00							0.5025366069193353 0.0047509185270371 0.4999999999901661							0.6148615737343294 0.3671593234204596 0.2787990627175244
0.00000000E+00 0.00000000E+00 0.00000000E+00							0.5009787139537352 0.5046578994396427 0.0000000000000000							0.7703552812580292 0.6997851144259679 0.7611785343884793
0.00000000E+00 0.00000000E+00 0.00000000E+00							0.4994081394838474 0.5066794854702721 0.4999999999901661							0.6643249064047583 0.7722294129255207 0.6626171615807640
0.00000000E+00 0.00000000E+00 0.00000000E+00							0.0042058786795209 0.0015933142135935 0.0000000000000000							0.7759874429820663 0.6523401467244645 0.3380451523756949
0.00000000E+00 0.00000000E+00 0.00000000E+00							0.8285169771892598 0.2869959340522428 0.2922551499578532							0.7793324173026129 0.7614882912544561 0.2171351865911497
0.00000000E+00 0.00000000E+00 0.00000000E+00							0.7152450913840980 0.3211848742387176 0.1872200893682106							0.3165326258164433 0.7936278446396172 0.6820864473133074
0.00000000E+00 0.00000000E+00 0.00000000E+00							0.3294671956721871 0.2138077227212349 0.2960589389662189							0.2100159405205332 0.7218955679956892 0.7764360647444046
0.00000000E+00 0.00000000E+00 0.00000000E+00							0.2272127459786120 0.3356191977009217 0.2972955799735644							0.2750752995795030 0.7296581787005121 0.2225646207890051
0.00000000E+00 0.00000000E+00 0.00000000E+00							0.8305628016411859 0.7239733499208825 0.3016637952395271							0.2664401526704884 0.6358069656976573 0.3557103505209705
0.00000000E+00 0.00000000E+00 0.00000000E+00							0.7216100281865039 0.8385483498547757 0.2839756739666228							0.4069889779628808 0.2845139719705008 0.4350300553503738
0.00000000E+00 0.00000000E+00 0.00000000E+00							0.3289935830990274 0.7198364363175145 0.1985429330459141							0.2806784554059005 0.2679858093842015 0.3319271589887389
0.00000000E+00 0.00000000E+00 0.00000000E+00							0.2122698137448538 0.8279160523208304 0.2050182528787872							0.3140367645003046 0.2957636167845968 0.8266759925309820
0.00000000E+00 0.00000000E+00 0.00000000E+00							0.8305628016411859 0.7239733499208825 0.6983362047604729							0.2142405607549544 0.1889452114770744 0.7560320761085649
0.00000000E+00 0.00000000E+00 0.00000000E+00							0.7216100281865039 0.8385483498547757 0.7160243260333772							0.7575069862932419 0.4382880965949439 0.4302126427862175
0.00000000E+00 0.00000000E+00 0.00000000E+00							0.3289935830990274 0.7198364363175145 0.8014570669540859							0.7646249203065429 0.5656697760868178 0.5538993259634551
0.00000000E+00 0.00000000E+00 0.00000000E+00							0.2122698137448538 0.8279160523208304 0.7949817471212057							0.2633173323828719 0.4448856940778056 0.4539175128486609
0.00000000E+00 0.00000000E+00 0.00000000E+00							0.8285169771892598 0.2869959340522428 0.7077448500421468							0.2397559063135177 0.5791126878260691 0.5734254387662453
0.00000000E+00 0.00000000E+00 0.00000000E+00							0.7152450913840980 0.3211848742387176 0.8127799106317894							0.6074679523423708 0.5882613357854422 0.2065622171645032
0.00000000E+00 0.00000000E+00 0.00000000E+00							0.3294671956721871 0.2138077227212349 0.7039410610337811							0.4482276354315839 0.5597633092466774 0.2239635049269381
0.00000000E+00 0.00000000E+00 0.00000000E+00							0.2272127459786120 0.3356191977009217 0.7027044200264356							0.5757317829791176 0.5818116469734896 0.7442335871611040
0.00000000E+00 0.00000000E+00 0.00000000E+00														0.4136599105969171 0.5925335359167759 0.7608445107298514
0.00000000E+00 0.00000000E+00 0.00000000E+00							0.00000000E+00 0.00000000E+00 0.00000000E+00							0.5757870223714801 0.2353450960135750 0.6092625247144211
0.00000000E+00 0.00000000E+00 0.00000000E+00							0.00000000E+00 0.00000000E+00 0.00000000E+00							0.4117018558178275 0.2107979194104103 0.6381597259369787
0.00000000E+00 0.00000000E+00 0.00000000E+00							0.00000000E+00 0.00000000E+00 0.00000000E+00							0.6041055126712427 0.7873146466351859 0.3844628836034112
0.00000000E+00 0.00000000E+00 0.00000000E+00							0.00000000E+00 0.00000000E+00 0.00000000E+00							0.4419344557372816 0.7726914140493035 0.3913102941262149
0.00000000E+00 0.00000000E+00 0.00000000E+00							0.00000000E+00 0.00000000E+00 0.00000000E+00
0.00000000E+00 0.00000000E+00 0.00000000E+00							0.00000000E+00 0.00000000E+00 0.00000000E+00							0.00000000E+00 0.00000000E+00 0.00000000E+00
0.00000000E+00 0.00000000E+00 0.00000000E+00							0.00000000E+00 0.00000000E+00 0.00000000E+00							0.00000000E+00 0.00000000E+00 0.00000000E+00
0.00000000E+00 0.00000000E+00 0.00000000E+00							0.00000000E+00 0.00000000E+00 0.00000000E+00							0.00000000E+00 0.00000000E+00 0.00000000E+00
0.00000000E+00 0.00000000E+00 0.00000000E+00							0.00000000E+00 0.00000000E+00 0.00000000E+00							0.00000000E+00 0.00000000E+00 0.00000000E+00
0.00000000E+00 0.00000000E+00 0.00000000E+00							0.00000000E+00 0.00000000E+00 0.00000000E+00							0.00000000E+00 0.00000000E+00 0.00000000E+00
0.00000000E+00 0.00000000E+00 0.00000000E+00							0.00000000E+00 0.00000000E+00 0.00000000E+00							0.00000000E+00 0.00000000E+00 0.00000000E+00
0.00000000E+00 0.00000000E+00 0.00000000E+00							0.00000000E+00 0.00000000E+00 0.00000000E+00							0.00000000E+00 0.00000000E+00 0.00000000E+00
0.00000000E+00 0.00000000E+00 0.00000000E+00							0.00000000E+00 0.00000000E+00 0.00000000E+00							0.00000000E+00 0.00000000E+00 0.00000000E+00
0.00000000E+00 0.00000000E+00 0.00000000E+00							0.00000000E+00 0.00000000E+00 0.00000000E+00							0.00000000E+00 0.00000000E+00 0.00000000E+00
0.00000000E+00 0.00000000E+00 0.00000000E+00							0.00000000E+00 0.00000000E+00 0.00000000E+00							0.00000000E+00 0.00000000E+00 0.00000000E+00
0.00000000E+00 0.00000000E+00 0.00000000E+00							0.00000000E+00 0.00000000E+00 0.00000000E+00							0.00000000E+00 0.00000000E+00 0.00000000E+00
0.00000000E+00 0.00000000E+00 0.00000000E+00							0.00000000E+00 0.00000000E+00 0.00000000E+00							0.00000000E+00 0.00000000E+00 0.00000000E+00
0.00000000E+00 0.00000000E+00 0.00000000E+00							0.00000000E+00 0.00000000E+00 0.00000000E+00							0.00000000E+00 0.00000000E+00 0.00000000E+00
0.00000000E+00 0.00000000E+00 0.00000000E+00							0.00000000E+00 0.00000000E+00 0.00000000E+00							0.00000000E+00 0.00000000E+00 0.00000000E+00
0.00000000E+00 0.00000000E+00 0.00000000E+00							0.00000000E+00 0.00000000E+00 0.00000000E+00							0.00000000E+00 0.00000000E+00 0.00000000E+00
0.00000000E+00 0.00000000E+00 0.00000000E+00							0.00000000E+00 0.00000000E+00 0.00000000E+00							0.00000000E+00 0.00000000E+00 0.00000000E+00
0.00000000E+00 0.00000000E+00 0.00000000E+00							0.00000000E+00 0.00000000E+00 0.00000000E+00							0.00000000E+00 0.00000000E+00 0.00000000E+00
0.00000000E+00 0.00000000E+00 0.00000000E+00							0.00000000E+00 0.00000000E+00 0.00000000E+00							0.00000000E+00 0.00000000E+00 0.00000000E+00
0.00000000E+00 0.00000000E+00 0.00000000E+00							0.00000000E+00 0.00000000E+00 0.00000000E+00							0.00000000E+00 0.00000000E+00 0.00000000E+00
0.00000000E+00 0.00000000E+00 0.00000000E+00							0.00000000E+00 0.00000000E+00 0.00000000E+00							0.00000000E+00 0.00000000E+00 0.00000000E+00
0.00000000E+00 0.00000000E+00 0.00000000E+00							0.00000000E+00 0.00000000E+00 0.00000000E+00							0.00000000E+00 0.00000000E+00 0.00000000E+00
0.00000000E+00 0.00000000E+00 0.00000000E+00							0.00000000E+00 0.00000000E+00 0.00000000E+00							0.00000000E+00 0.00000000E+00 0.00000000E+00
0.00000000E+00 0.00000000E+00 0.00000000E+00							0.00000000E+00 0.00000000E+00 0.00000000E+00							0.00000000E+00 0.00000000E+00 0.00000000E+00
0.00000000E+00 0.00000000E+00 0.00000000E+00							0.00000000E+00 0.00000000E+00 0.00000000E+00							0.00000000E+00 0.00000000E+00 0.00000000E+00
0.00000000E+00 0.00000000E+00 0.00000000E+00							0.00000000E+00 0.00000000E+00 0.00000000E+00							0.00000000E+00 0.00000000E+00 0.00000000E+00
0.00000000E+00 0.00000000E+00 0.00000000E+00							0.00000000E+00 0.00000000E+00 0.00000000E+00							0.00000000E+00 0.00000000E+00 0.00000000E+00
0.00000000E+00 0.00000000E+00 0.00000000E+00							0.00000000E+00 0.00000000E+00 0.00000000E+00							0.00000000E+00 0.00000000E+00 0.00000000E+00
							0.00000000E+00 0.00000000E+00 0.00000000E+00							0.00000000E+00 0.00000000E+00 0.00000000E+00
							0.00000000E+00 0.00000000E+00 0.00000000E+00							0.00000000E+00 0.00000000E+00 0.00000000E+00
							0.00000000E+00 0.00000000E+00 0.00000000E+00							0.00000000E+00 0.00000000E+00 0.00000000E+00
							0.00000000E+00 0.00000000E+00 0.00000000E+00							0.00000000E+00 0.00000000E+00 0.00000000E+00
							0.00000000E+00 0.00000000E+00 0.00000000E+00							0.00000000E+00 0.00000000E+00 0.00000000E+00
							0.00000000E+00 0.00000000E+00 0.00000000E+00							0.00000000E+00 0.00000000E+00 0.00000000E+00
							0.00000000E+00 0.00000000E+00 0.00000000E+00							0.00000000E+00 0.00000000E+00 0.00000000E+00
							0.00000000E+00 0.00000000E+00 0.00000000E+00							0.00000000E+00 0.00000000E+00 0.00000000E+00
							0.00000000E+00 0.00000000E+00 0.00000000E+00							0.00000000E+00 0.00000000E+00 0.00000000E+00
							0.00000000E+00 0.00000000E+00 0.00000000E+00							0.00000000E+00 0.00000000E+00 0.00000000E+00
							0.00000000E+00 0.00000000E+00 0.00000000E+00							0.00000000E+00 0.00000000E+00 0.00000000E+00
							0.00000000E+00 0.00000000E+00 0.00000000E+00							0.00000000E+00 0.00000000E+00 0.00000000E+00
							0.00000000E+00 0.00000000E+00 0.00000000E+00							0.00000000E+00 0.00000000E+00 0.00000000E+00
							0.00000000E+00 0.00000000E+00 0.00000000E+00							0.00000000E+00 0.00000000E+00 0.00000000E+00
							0.00000000E+00 0.00000000E+00 0.00000000E+00							0.00000000E+00 0.00000000E+00 0.00000000E+00
							0.00000000E+00 0.00000000E+00 0.00000000E+00							0.00000000E+00 0.00000000E+00 0.00000000E+00
							0.00000000E+00 0.00000000E+00 0.00000000E+00							0.00000000E+00 0.00000000E+00 0.00000000E+00
							0.00000000E+00 0.00000000E+00 0.00000000E+00							0.00000000E+00 0.00000000E+00 0.00000000E+00
							0.00000000E+00 0.00000000E+00 0.00000000E+00							0.00000000E+00 0.00000000E+00 0.00000000E+00
							0.00000000E+00 0.00000000E+00 0.00000000E+00							0.00000000E+00 0.00000000E+00 0.00000000E+00
							0.00000000E+00 0.00000000E+00 0.00000000E+00							0.00000000E+00 0.00000000E+00 0.00000000E+00
							0.00000000E+00 0.00000000E+00 0.00000000E+00							0.00000000E+00 0.00000000E+00 0.00000000E+00
							0.00000000E+00 0.00000000E+00 0.00000000E+00							0.00000000E+00 0.00000000E+00 0.00000000E+00
							0.00000000E+00 0.00000000E+00 0.00000000E+00							0.00000000E+00 0.00000000E+00 0.00000000E+00
							0.00000000E+00 0.00000000E+00 0.00000000E+00							0.00000000E+00 0.00000000E+00 0.00000000E+00
							0.00000000E+00 0.00000000E+00 0.00000000E+00							0.00000000E+00 0.00000000E+00 0.00000000E+00
							0.00000000E+00 0.00000000E+00 0.00000000E+00							0.00000000E+00 0.00000000E+00 0.00000000E+00
							0.00000000E+00 0.00000000E+00 0.00000000E+00							0.00000000E+00 0.00000000E+00 0.00000000E+00
							0.00000000E+00 0.00000000E+00 0.00000000E+00							0.00000000E+00 0.00000000E+00 0.00000000E+00
							0.00000000E+00 0.00000000E+00 0.00000000E+00							0.00000000E+00 0.00000000E+00 0.00000000E+00
							0.00000000E+00 0.00000000E+00 0.00000000E+00							0.00000000E+00 0.00000000E+00 0.00000000E+00
							0.00000000E+00 0.00000000E+00 0.00000000E+00							0.00000000E+00 0.00000000E+00 0.00000000E+00
							0.00000000E+00 0.00000000E+00 0.00000000E+00							0.00000000E+00 0.00000000E+00 0.00000000E+00
							0.00000000E+00 0.00000000E+00 0.00000000E+00							0.00000000E+00 0.00000000E+00 0.00000000E+00
							0.00000000E+00 0.00000000E+00 0.00000000E+00							0.00000000E+00 0.00000000E+00 0.00000000E+00
							0.00000000E+00 0.00000000E+00 0.00000000E+00							0.00000000E+00 0.00000000E+00 0.00000000E+00
							0.00000000E+00 0.00000000E+00 0.00000000E+00							0.00000000E+00 0.00000000E+00 0.00000000E+00
							0.00000000E+00 0.00000000E+00 0.00000000E+00							0.00000000E+00 0.00000000E+00 0.00000000E+00
							0.00000000E+00 0.00000000E+00 0.00000000E+00							0.00000000E+00 0.00000000E+00 0.00000000E+00
							0.00000000E+00 0.00000000E+00 0.00000000E+00							0.00000000E+00 0.00000000E+00 0.00000000E+00
							0.00000000E+00 0.00000000E+00 0.00000000E+00							0.00000000E+00 0.00000000E+00 0.00000000E+00
							0.00000000E+00 0.00000000E+00 0.00000000E+00							0.00000000E+00 0.00000000E+00 0.00000000E+00
							0.00000000E+00 0.00000000E+00 0.00000000E+00							0.00000000E+00 0.00000000E+00 0.00000000E+00
							0.00000000E+00 0.00000000E+00 0.00000000E+00							0.00000000E+00 0.00000000E+00 0.00000000E+00
							0.00000000E+00 0.00000000E+00 0.00000000E+00							0.00000000E+00 0.00000000E+00 0.00000000E+00
							0.00000000E+00 0.00000000E+00 0.00000000E+00							0.00000000E+00 0.00000000E+00 0.00000000E+00
							0.00000000E+00 0.00000000E+00 0.00000000E+00							0.00000000E+00 0.00000000E+00 0.00000000E+00
							0.00000000E+00 0.00000000E+00 0.00000000E+00							0.00000000E+00 0.00000000E+00 0.00000000E+00
														0.00000000E+00 0.00000000E+00 0.00000000E+00
														0.00000000E+00 0.00000000E+00 0.00000000E+00
														0.00000000E+00 0.00000000E+00 0.00000000E+00
														0.00000000E+00 0.00000000E+00 0.00000000E+00
														0.00000000E+00 0.00000000E+00 0.00000000E+00
														0.00000000E+00 0.00000000E+00 0.00000000E+00
														0.00000000E+00 0.00000000E+00 0.00000000E+00
														0.00000000E+00 0.00000000E+00 0.00000000E+00
														0.00000000E+00 0.00000000E+00 0.00000000E+00
														0.00000000E+00 0.00000000E+00 0.00000000E+00

## Sheet: Figure 5a, 5b, Sup.Fig.34,36-47
Elastic matrix at 0 Gpa
Unit GPa
Structure description: Fe[Fe(CN)6], 0 GPa
Structure is stable: All eigenvalues > 0
Elastic matrix: (c11...c66)
234.81 49.93 49.93 0.00 0.00 0.00
49.93 234.81 49.93 0.00 -0.00 0.00
49.93 49.93 234.81 -0.00 0.00 0.00
0.00 0.00 -0.00 16.86 0.00 -0.00
0.00 -0.00 0.00 0.00 16.86 0.00
0.00 -0.00 0.00 -0.00 0.00 16.86
Eigenvalues: [184.88319 334.67643 184.88319 16.85614 16.85614 16.85614]
Voigt-Reuss-Hill approx:
Bulk : 111.56
Shear: 36.49
Young: 98.70
Structure description: Fe[Fe(CN)6]·2H2O, 0 GPa
Structure is stable: All eigenvalues > 0
Elastic matrix: (c11...c66)
254.04 41.75 46.14 1.66 -0.00 0.00
41.75 259.90 44.68 1.48 -0.00 0.00
46.14 44.68 253.17 -0.87 -0.00 0.00
1.66 1.48 -0.87 22.46 -0.00 0.00
-0.00 -0.00 -0.00 -0.00 18.78 2.51
0.00 0.00 0.00 0.00 2.51 19.70
Eigenvalues: [344.11051694 215.98222045 207.04704578 22.43559682 16.68620966
21.79366034]
Voigt-Reuss-Hill approx:
Bulk : 114.68
Shear: 42.45
Young: 113.36
Structure description: Fe[Fe(CN)6]3/4□1/4·3.5H2O, 0 GPa
Structure is stable: All eigenvalues > 0
Elastic matrix: (c11...c66)
173.54 -23.84 1.58 1.84 0.90 1.25
-23.84 132.18 -31.72 0.63 -0.59 1.63
1.58 -31.72 147.29 2.97 3.92 0.80
1.84 0.63 2.97 19.38 -1.01 -0.04
0.90 -0.59 3.92 -1.01 21.83 0.15
1.25 1.63 0.80 -0.04 0.15 22.75
Eigenvalues: [191.09089193 159.5778876 102.64462189 18.82209091 22.72487983
22.10443784]
Voigt-Reuss-Hill approx:
Bulk : 37.31
Shear: 37.59
Young: 84.42

[truncated: 14 more sheets: Figure 6, Sup. Fig. 1, Sup. Fig. 3, 11, 13, Sup. Fig. 6, Sup. Fig. 7, Sup. Fig. 8-10, 12, 30, 32, Sup. Fig. 15, Sup. Fig. 16,17,28,29,31, Sup. Fig. 19,26, Sup. Fig. 20, Sup. Fig. 21,22, Sup. Fig. 23-25, Sup. Fig. 27, Sup. Fig.35,48-55]
